# Supplementary material for: Shotgun metagenomics reveals the prevalence and mobility of antibiotic resistance genes in the West Bay of the human-impacted Laguna Lake
Source: Front Microbiol. 2026 Jan 22;17:1742578. doi: 10.3389/fmicb.2026.1742578 (PMC12872769; doi:10.3389/fmicb.2026.1742578)
Supplement: Supplementary file 1 [file Table_1.XLSX]

## Sheet: ARG_Types
Type	AUGLS01	AUGLS05	AUGLS16	SEPLS01	SEPLS05	SEPLS16	OVERALL
aminoglycoside	0.000632533	0.000543637	0.000389245	1.84496e-05	0.00157951	0.00167529	0.000851361
bacitracin	0.0259017	0.0189743	0.0127261	0.0179404	0.0280117	0.0245046	0.0215343
beta_lactam	0.0227152	0.0283533	0.0304651	0.0477769	0.0261819	0.0322283	0.029613
chloramphenicol	0.0112952	0.00818866	0.0122299	0.0199863	0.00938936	0.0108249	0.0112433
florfenicol	0	6.50026e-05	0	0	0	0	1.23216e-05
fosfomycin	0	0.000148367	0	0	0	0	2.81239e-05
macrolide-lincosamide-streptogramin	0.0050948	0.00377499	0.005529	0.00260643	0.00576819	0.00547504	0.00488537
multidrug	0.014846	0.0127415	0.0125002	0.0196583	0.0183567	0.016062	0.0151981
mupirocin	0.0071029	0.00640555	0.00509533	0.00420947	0.00453097	0.00452617	0.00548381
novobiocin	0.000870659	0.000915005	0.000993805	0.000791307	0.000971386	0.000724115	0.000885637
other_peptide_antibiotics	0.000623283	0.000430162	0.00109752	0.00167939	0.000436403	0.000462899	0.000708326
pleuromutilin_tiamulin	0	8.10526e-05	0.000162095	0	4.51827e-05	0.000347226	0.000113693
polymyxin	0.010868	0.00913224	0.0104352	0.0114001	0.0110331	0.00912095	0.0102243
puromycin	0	0	0	0	0.0001127	0	1.80116e-05
quinolone	0	0	0	0	0	0.000178131	3.12122e-05
rifamycin	0	0	0.00026401	0.000526233	0.000366843	0	0.000153302
sulfonamide	0.00631614	0.00428046	0.000277295	0.00317293	0.00434266	0.00417943	0.00384183
tetracycline	0.00939325	0.00997413	0.00725863	0.0154951	0.00875606	0.00682825	0.00907965
trimethoprim	0.000649384	0.00025857	0.000453891	0.00208712	0.000177984	0.000145689	0.000499178

## Sheet: ARG_Subtypes
Type	Subtype	AUGLS01	AUGLS05	AUGLS16	SEPLS01	SEPLS05	SEPLS16	OVERALL
aminoglycoside	AAC(2')-Ic	0.000260826	0	0	0	0	0	5.28045e-05
aminoglycoside	AAC(6')-IIa	0.000133632	0	0	0	0	0	2.70539e-05
aminoglycoside	AAC(6')-Ib11	0	0.000264	0	0	0.000484513	0	0.000127477
aminoglycoside	AAC(6')-Ib9	0	0	0	0	0	0.000165171	2.89414e-05
aminoglycoside	APH(3'')-Ib	0	0	0	0	9.79913e-05	0.000762963	0.000149348
aminoglycoside	aadA	0.00012918	7.83911e-05	0	0	0.000302525	0.00041364	0.00016184
aminoglycoside	aadA12	0	0	0.000186513	0	0.000104219	0	5.14827e-05
aminoglycoside	aadA13	0	0	0	0	0	0.000105061	1.84089e-05
aminoglycoside	aadA2	0	0.000101394	0	0	0	0	1.92198e-05
aminoglycoside	aadA23	0	0	0	0	0	0.000219378	3.84396e-05
aminoglycoside	aadA3	0	0	0.000202732	0	0.000232124	0	7.49528e-05
aminoglycoside	aadA8	0	0	0	0	0.000348186	0	5.56468e-05
aminoglycoside	aadA8b	9.34917e-05	9.98518e-05	0	0	0	0	3.78549e-05
aminoglycoside	amrB	1.54021e-05	0	0	1.84496e-05	9.95438e-06	9.07939e-06	7.89086e-06
bacitracin	BahA	0	0	2.97789e-05	0	0	6.95124e-05	1.77405e-05
bacitracin	bacA	0.0235959	0.016805	0.0106397	0.0171305	0.0262483	0.0222344	0.0195172
bacitracin	bcrA	0.00230584	0.00216921	0.00205662	0.000809889	0.0017634	0.00220065	0.00199929
beta_lactam	AER-1	0	0	0	0.000759591	0.000907778	0.000256059	0.000255446
beta_lactam	AQU-1	0	0	0	0	0.000322888	0	5.16036e-05
beta_lactam	Escherichia coli ampC	0.000878477	0.000406636	0.00104782	0.0010627	0.000328822	0.000568328	0.000694352
beta_lactam	GES-15	0	0	0	0	0	9.70078e-05	1.69978e-05
beta_lactam	GOB-11	0	0.000161883	0	0	0	0	3.06858e-05
beta_lactam	Klebsiella pneumoniae OmpK37	0.000532528	0.000619311	0.000265167	0.000762516	0.000166563	0.000454247	0.000446682
beta_lactam	LCR-1	0	0	0	0	0	0.00032343	5.66718e-05
beta_lactam	MYO-1	0	0	0.000244543	0	0.000168617	0.00037808	0.000138858
beta_lactam	OXA-1	0	0	0	0	0	0.00014421	2.52687e-05
beta_lactam	OXA-10	0	0	0	0	0	0.000549998	9.63713e-05
beta_lactam	OXA-118	0	0	0	0	0.00023419	0	3.7428e-05
beta_lactam	OXA-12	9.31375e-05	9.94736e-05	0	0	0	0	3.77116e-05
beta_lactam	OXA-2	0	0	0	0	0	0.000262653	4.60223e-05
beta_lactam	OXA-21	0	0	0	0	0.000113263	0.000103307	3.62031e-05
beta_lactam	OXA-29	9.24373e-05	0	0	0.00041669	0.000114753	0	7.29846e-05
beta_lactam	OXA-36	0	0	0	0	0.000114753	0.000179428	4.97792e-05
beta_lactam	OXA-464	0	0	0	0	0	0.000556959	9.75909e-05
beta_lactam	OXA-5	0	0	0	0.000211889	0.000116656	0.000210677	7.38299e-05
beta_lactam	Other class A beta-lactamase	0	0	0	0.000394054	0.00072925	0.00131478	0.000380905
beta_lactam	Other class C beta-lactamase	0	0	0	0.00014581	0	7.38494e-05	2.55131e-05
beta_lactam	PAU-1	0.000483374	0.000179256	0	0.000985135	0.00144999	0.000579824	0.00055012
beta_lactam	PRC-1	0	0	0	0	0	7.49589e-05	1.31344e-05
beta_lactam	RCP-1	0	0	0	0	0	0.000283125	4.96094e-05
beta_lactam	Sed1 beta-lactamase	0	0	0	0.000360072	0	0	3.10488e-05
beta_lactam	TEM-1	0.0041846	0.00536991	0.00647072	0.00675622	0.00501056	0.00633936	0.00556747
beta_lactam	TEM-105	0	9.18218e-05	0	0	0	0	1.74053e-05
beta_lactam	TEM-114	0.000257919	0	0	0	0.000108906	0	6.96213e-05
beta_lactam	TEM-117	0.00634905	0.00645854	0.00725901	0.0101372	0.0037121	0.0064204	0.00645743
beta_lactam	TEM-118	0.00047104	0.000503085	0.00153214	0.0026542	0.00118145	0.00119298	0.00110354
beta_lactam	TEM-12	0.000245883	0.000179971	0.0001827	0.000399662	0.000213457	0.000494681	0.000273264
beta_lactam	TEM-122	8.42536e-05	0	0	0	0.000108906	9.93336e-05	5.18679e-05
beta_lactam	TEM-123	0	0.000276432	0.000187082	0.000405115	0	9.96821e-05	0.000139731
beta_lactam	TEM-125	0	0	7.08427e-05	0	0	0	1.32281e-05
beta_lactam	TEM-129	0	0	0	0	0	9.73469e-05	1.70572e-05
beta_lactam	TEM-133	0	0.000183644	0	0	0	0	3.48107e-05
beta_lactam	TEM-136	0.000422988	0.000708864	0.00016965	0.000185701	0.000178607	0.000162907	0.000324783
beta_lactam	TEM-138	0	0	0	0.000201849	0	9.93336e-05	3.48107e-05
beta_lactam	TEM-146	0	8.99854e-05	0	0	0	0	1.70572e-05
beta_lactam	TEM-149	0	0	0	0	0.000106728	0	1.70572e-05
beta_lactam	TEM-150	0	8.81489e-05	0	0	0	0	1.67091e-05
beta_lactam	TEM-153	0	0	0	0	0.000106728	0	1.70572e-05
beta_lactam	TEM-157	0.000342173	0.000183644	0.00046607	0.000403699	0.000108906	0.000397334	0.000312948
beta_lactam	TEM-159	0	0	0	0	0.000108906	9.73469e-05	3.44626e-05
beta_lactam	TEM-16	0.000168507	0	0	0.000197812	0	9.73469e-05	6.82289e-05
beta_lactam	TEM-162	0.00161629	0.00172992	0.00323826	0.0042348	0.00192982	0.00118604	0.0021412
beta_lactam	TEM-164	0	0	0	0	0	0.000198667	3.48107e-05
beta_lactam	TEM-167	8.25342e-05	0	0	0	0	0	1.67091e-05
beta_lactam	TEM-177	8.42536e-05	8.99854e-05	0	0	0	0	3.41144e-05
beta_lactam	TEM-178	0.000327844	0.000259846	0.000619243	0.00112217	0.000421854	0.000757584	0.000528184
beta_lactam	TEM-182	0	0	0	0	0	9.73469e-05	1.70572e-05
beta_lactam	TEM-184	0	0	9.32141e-05	0	0	0.000198667	5.2216e-05
beta_lactam	TEM-185	0	8.44761e-05	0	0.000201849	9.80158e-05	0.000168867	7.86721e-05
beta_lactam	TEM-187	0.000857571	0.00247683	0.00261167	0.00322067	0.00130272	0.00108853	0.00180742
beta_lactam	TEM-192	0.00175351	0.00342963	0.00168452	0.00432852	0.00147918	0.00169098	0.00222559
beta_lactam	TEM-193	0.00153892	0.00302277	0.00176734	0.00443665	0.00313651	0.00257671	0.00254988
beta_lactam	TEM-194	0	0	9.13498e-05	0	0	0	1.70572e-05
beta_lactam	TEM-197	0.000171946	0	0.000279642	0	0	0	8.70267e-05
beta_lactam	TEM-201	8.25342e-05	0	0	0	0.000100194	0	3.2722e-05
beta_lactam	TEM-205	0	0	9.32141e-05	0.000201849	0	0	3.48107e-05
beta_lactam	TEM-208	0	0	9.13498e-05	0	0	0	1.70572e-05
beta_lactam	TEM-43	0	0	0	0.000201849	0	0	1.74053e-05
beta_lactam	TEM-55	0	8.99854e-05	0	0	0	0	1.70572e-05
beta_lactam	TEM-6	0	0	0	0	0.000217813	0.000296014	8.66785e-05
beta_lactam	TEM-63	0.000491766	0.000727229	0.000507085	0.000399662	0.000697001	0.000280121	0.000527033
beta_lactam	TEM-7	0.000844104	0.000501073	0.00101938	0.00220299	0.000591917	0.000435393	0.000817066
beta_lactam	TEM-75	9.42081e-05	0.000100617	0.000102143	0.00021676	0	0.000108848	9.49811e-05
beta_lactam	TEM-87	0.000163349	6.97846e-05	0.000184564	0.000569215	0.000326719	0.000693349	0.000303549
beta_lactam	TEM-88	0	0	0	0	0	9.93336e-05	1.74053e-05
beta_lactam	TEM-91	0	8.44761e-05	0	0	8.71252e-05	0	2.99372e-05
beta_lactam	TEM-95	0	0	0.000186428	0	0	0	3.48107e-05
beta_lactam	VCC-1	0	0	0	0	0	0.000200066	3.50558e-05
beta_lactam	VEB-1	0	0	0	0	0	0.000142761	2.50147e-05
beta_lactam	VEB-6	0	8.6073e-05	0	0	0	0	1.63156e-05
beta_lactam	VIM-1	0	0	0	0	8.02567e-05	0	1.28266e-05
chloramphenicol	capO	0	3.93424e-05	0	0	0	0	7.45757e-06
chloramphenicol	Salmonella enterica cmlA	0	0	0	0	0	0.000145689	2.55278e-05
chloramphenicol	catB2	0.000117087	0	0.000314833	0	0	0.000316562	0.00013796
chloramphenicol	catB3	0	0	0	0	0	0.000135283	2.37044e-05
chloramphenicol	catB8	0	0	0	0	0.000130522	0.000108226	3.98234e-05
chloramphenicol	catI	0.0108705	0.00755694	0.0109461	0.0194697	0.00898008	0.0095165	0.0104586
chloramphenicol	cmlA1	0	0	0	0	0	6.78029e-05	1.18805e-05
chloramphenicol	cmlA5	0	0	0	0	0	0.000207942	3.64359e-05
chloramphenicol	cmx	0	0	0	0	0	7.26583e-05	1.27313e-05
chloramphenicol	plasmid-encoded cat (pp-cat)	0.000307635	0.000592372	0.000968984	0.000516661	0.000278761	0.000254258	0.000489155
florfenicol	floR	0	6.50026e-05	0	0	0	0	1.23216e-05
fosfomycin	FosA	0	0.000148367	0	0	0	0	2.81239e-05
macrolide-lincosamide-streptogramin	LlmA 23S ribosomal RNA methyltransferase	0.000171347	0	0	0	0	0	3.46894e-05
macrolide-lincosamide-streptogramin	LpeA	0	0	0	0	4.2992e-05	0	6.87094e-06
macrolide-lincosamide-streptogramin	LpeB	2.42488e-05	0	3.60189e-05	0	5.8977e-05	0	2.10605e-05
macrolide-lincosamide-streptogramin	ere(A)	0.000239827	0.000129365	0	0	0.000303801	0.000312907	0.000176456
macrolide-lincosamide-streptogramin	ere(D)	0	0	0	0	0	0.0002075	3.63584e-05
macrolide-lincosamide-streptogramin	linG	0.000450335	0.000480971	0.000878876	0.000181857	0.000901331	0.000547375	0.000602092
macrolide-lincosamide-streptogramin	lnu(F)	0	9.61943e-05	0.000193353	0.000807782	0.000570462	0	0.000215163
macrolide-lincosamide-streptogramin	lnu(H)	0.000943034	0.000205969	0.00192783	0.000226388	0.000842808	0.000548135	0.000840196
macrolide-lincosamide-streptogramin	lsa(B)	0.000149929	0	0	0	0	0	3.03532e-05
macrolide-lincosamide-streptogramin	macA	0.000118413	2.31229e-05	0.000191142	0.00030602	0.000276491	0.000227173	0.000174429
macrolide-lincosamide-streptogramin	macB	0.000677936	0.000463752	0.000415173	0.000541378	0.000768583	0.000835776	0.000618641
macrolide-lincosamide-streptogramin	mef(C)	0	0	0	0	0	0.000132624	2.32385e-05
macrolide-lincosamide-streptogramin	mel	0	0	0	0	7.53686e-05	0	1.20453e-05
macrolide-lincosamide-streptogramin	mph(A)	0	0	0	0	0	0.000188767	3.30759e-05
macrolide-lincosamide-streptogramin	mph(B)	0.000768774	0	0.000472442	0.000365373	0.000591403	0.00106805	0.000557023
macrolide-lincosamide-streptogramin	mph(G)	0	0	0	0	0	7.53719e-05	1.32067e-05
macrolide-lincosamide-streptogramin	ole(C)	0.00155095	0.00237561	0.00141417	0.000177627	0.00133598	0.00120281	0.00146795
macrolide-lincosamide-streptogramin	vat(F)	0	0	0	0	0	0.000128549	2.25245e-05
multidrug	Enterobacter cloacae acrA	2.06451e-05	0	0	0	0	0	4.17962e-06
multidrug	Escherichia coli acrA	0.000176949	6.55018e-05	0.000110172	0.000185854	0.000102811	0.000142421	0.000126224
multidrug	Escherichia coli emrE	0	0.000312646	0.000161571	0	0.000266216	0	0.000131979
multidrug	Escherichia coli mdfA	0.000369485	0.000574138	0.000424218	0.000554761	0.000522241	0.000600707	0.000499403
multidrug	MexB	4.50046e-05	0.000117174	7.50882e-05	0.000165302	0.000155047	0.000115273	0.000104574
multidrug	MexD	6.16234e-05	0.000123582	8.45598e-05	0.000182634	6.83157e-05	0.000144821	0.000103733
multidrug	MexE	6.11095e-05	4.26904e-05	3.82494e-05	4.75016e-05	0	0	3.1702e-05
multidrug	MexF	0.00050663	0.000454385	0.000400921	0.000381142	0.000817456	0.000435281	0.000503341
multidrug	MuxB	0.00108443	0.00083609	0.000269063	0.000609576	0.00110673	0.000544582	0.000753132
multidrug	MuxC	0.000226738	0.000275454	0.000130208	0.000209147	0.000122064	9.43324e-05	0.000176502
multidrug	OpmB	0	0	0	0	0	5.7047e-05	9.99583e-06
multidrug	OpmH	0	0	0	0	0	0.000155996	2.73338e-05
multidrug	OprM	3.42524e-05	0	1.84116e-05	0	4.39256e-05	1.97877e-05	2.08597e-05
multidrug	RanA	0.001664	0.00150848	0.00121723	0.00175872	0.00292156	0.00341574	0.00206719
multidrug	RanB	0.000775552	0.00100062	0.00121178	0.000889893	0.000952884	0.00119028	0.00101054
multidrug	abeM	0	0	0	0	0	6.34139e-05	1.11114e-05
multidrug	acrE	0.000105166	4.50189e-05	6.78599e-05	9.89639e-05	7.87446e-05	0.000171194	9.36108e-05
multidrug	acrF	0.000453659	0.000428659	0.000443599	0.000462594	0.000387782	0.00036068	0.000420992
multidrug	adeF	7.12032e-06	8.26599e-06	1.67826e-05	1.63538e-05	1.9608e-05	1.78844e-05	1.38197e-05
multidrug	adeI	0	2.32811e-05	0	0	0	0	4.41305e-06
multidrug	amrB	6.28281e-05	4.14923e-05	5.11694e-05	0.000108922	9.10214e-05	0.000128497	7.65938e-05
multidrug	bpeF	7.72489e-06	1.65008e-05	8.20799e-06	0	6.53671e-05	8.92536e-06	1.82352e-05
multidrug	ceoB	3.86119e-05	7.39064e-05	8.47973e-06	3.67239e-05	5.82616e-05	0	3.58877e-05
multidrug	efpA	0.000343308	9.81073e-05	0.000692134	0	5.87684e-05	5.25306e-05	0.000235935
multidrug	efrB	8.55836e-05	0	0.000126668	7.97361e-05	0	6.27832e-05	5.8855e-05
multidrug	emeA	0	0	0	0	0.000160968	0	2.57257e-05
multidrug	emrA	0.000165603	0.000285953	0.000380553	0.000341935	0.000159459	0.000311188	0.000268285
multidrug	emrB	0.000175741	0.000150763	0.000413386	0.00022355	0.000121751	0.000219137	0.000218478
multidrug	emrD	0.000641101	0.000270101	0.000407085	0.00115041	0.000874053	0.000724324	0.000622809
multidrug	emrK	0.000221104	7.48178e-05	2.53174e-05	0.000102558	0.000324783	0.000131359	0.000147439
multidrug	emrY	0.000213867	0.000125492	0.000153777	7.51679e-05	0.000120047	0.00012836	0.000143958
multidrug	mdsB	2.25296e-05	1.36076e-05	7.74929e-06	0	4.52693e-05	2.69284e-05	2.05408e-05
multidrug	mdtE	0.000482124	0.000279952	0.000364843	0.000306636	0.000324453	0.000136747	0.000321053
multidrug	mdtF	0.000170877	0.000172525	0.000192451	0.000635	0.000138146	0.000144641	0.000205411
multidrug	mdtH	0	0.000261304	0.000132633	0.000709405	0.00061033	0.00014134	0.000257777
multidrug	mdtK	0.000413442	0.000279781	0.000558535	0.00130681	0.000466848	0.000478285	0.00051213
multidrug	mdtL	0.00106528	0.000600444	0.000747277	0.00175401	0.00142772	0.000504249	0.000936799
multidrug	mdtM	0	0.000184002	0.000628536	0.00111797	0.000220841	0.000531715	0.000377106
multidrug	mdtN	0.0002816	0.000161859	0.000108948	0.000644358	0.000189768	0.000227164	0.00023373
multidrug	mdtO	0.000143282	0.000292689	0.000308617	0.000418669	9.12742e-05	0.000302041	0.000245727
multidrug	mdtP	0.000181725	0.000106728	0.000179913	0.000340695	0.000309555	0.000258867	0.000214825
multidrug	mexJ	0	0	0	0	0	2.16748e-05	3.79787e-06
multidrug	mexK	0.000677438	0.000511556	0.00051151	0.000612771	0.000778327	0.000556917	0.000604441
multidrug	mexN	7.9113e-06	2.38276e-05	0	1.85743e-05	2.9664e-05	1.82815e-05	1.56641e-05
multidrug	mexQ	0	0	1.67095e-05	3.2894e-05	0	5.37791e-05	1.53797e-05
multidrug	mexW	0.000266357	0.000167153	7.48032e-05	0.00020601	0.000166126	0.000250372	0.000187761
multidrug	msbA	0.00082637	0.00109376	0.000787867	0.00147199	0.00180568	0.00132089	0.0011687
multidrug	mtrD	7.68145e-06	0	0	5.30219e-05	3.89219e-05	2.62705e-05	1.69508e-05
multidrug	oqxB	1.43627e-05	1.66737e-05	1.69265e-05	0	4.94401e-05	0	1.71304e-05
multidrug	pmrA	0	0	7.57277e-05	0	0	0	1.41402e-05
multidrug	qacE	0.000348707	0.000467924	0	0	0.000283157	0.000454551	0.000284194
multidrug	qacEdelta1	0.00189437	0.00090886	0	0.000823265	0.000270846	0.000237157	0.000711627
multidrug	qacH	0.00022353	0	0	0	0.000838144	0.000516535	0.000269713
multidrug	sdeY	4.42948e-05	4.08116e-05	5.88482e-05	0.0001267	9.50322e-05	0.000160743	8.19708e-05
multidrug	smeD	0	0	0	9.79286e-05	5.27026e-05	0	1.68672e-05
multidrug	smeE	3.86403e-05	0.000115693	5.06024e-05	1.72929e-05	0.00016578	2.71082e-05	7.19376e-05
multidrug	tap	0	0	0.000185115	0	0	0	3.45655e-05
multidrug	tolC	0.00018761	8.92072e-05	0.000556089	0.00128282	0.000358769	0.000369181	0.00039137
mupirocin	Bifidobacteria intrinsic ileS conferring resistance to mupirocin	0.00705842	0.00638093	0.0050443	0.00420947	0.00441407	0.00445774	0.00542994
mupirocin	mupA	2.30515e-05	2.46197e-05	5.10274e-05	0	5.84011e-05	2.66338e-05	3.28621e-05
mupirocin	mupB	2.14225e-05	0	0	0	5.84953e-05	4.18028e-05	2.10104e-05
novobiocin	novA	0.000870659	0.000915005	0.000993805	0.000791307	0.000971386	0.000724115	0.000885637
other_peptide_antibiotics	ArnT	8.74648e-05	0	0.000138376	0.000104771	0.000280382	5.15597e-05	0.000106425
other_peptide_antibiotics	microcin efflux pumu gene yojI	0.000535818	0.000430162	0.000959148	0.00157462	0.000156021	0.000411339	0.000601901
pleuromutilin_tiamulin	TaeA	0	8.10526e-05	0.000162095	0	4.51827e-05	0.000347226	0.000113693
polymyxin	almG	0	9.42704e-05	0	0	0	0.000101983	3.57389e-05
polymyxin	arnA	0.00135638	0.00102382	0.0015237	0.000954105	0.00133832	0.00140778	0.00129602
polymyxin	eptA	0.00061763	0.000655806	0.000286575	0.000631113	0.000683303	0.000411339	0.000538562
polymyxin	mcr-5.1	0	7.2974e-05	3.70402e-05	8.02084e-05	0	0	2.76652e-05
polymyxin	mcr-5.2	0	4.80971e-05	0	0	8.89921e-05	0	2.33397e-05
polymyxin	pmrF	0.000829283	7.99249e-05	0.000226852	0.000534261	9.67306e-05	0.000172927	0.000317227
polymyxin	rosA	0.000303524	0.000177688	6.46684e-05	0.000208301	0.000299165	0.00024122	0.000215246
polymyxin	rosB	0.000344161	0.000547061	0.000458015	0.000612464	0.000641882	0.000446299	0.000492495
polymyxin	ugd	0.00741705	0.0064326	0.00783836	0.00837962	0.00788475	0.0063394	0.00727803
puromycin	puromycin resistance protein	0	0	0	0	0.0001127	0	1.80116e-05
quinolone	QepA4	0	0	0	0	0	4.78123e-05	8.37772e-06
quinolone	QnrVC1	0	0	0	0	0	0.000130318	2.28345e-05
rifamycin	RbpA	0	0	0.000233853	0	0.000273221	0	8.7332e-05
rifamycin	arr-1	0	0	0	0.000395625	0	0	3.41144e-05
rifamycin	rphA	0	0	0	0	9.36218e-05	0	1.49625e-05
rifamycin	rphB	0	0	3.01575e-05	0.000130608	0	0	1.68934e-05
sulfonamide	sul1	0.00474272	0.00383058	0.000178921	0.00297302	0.00322417	0.00349866	0.00310437
sulfonamide	sul2	0.00133011	0.000268703	9.83735e-05	0.000199909	0.00100996	0.000583761	0.000619522
sulfonamide	sul4	0.000243313	0.000181174	0	0	0.000108527	9.70078e-05	0.000117944
tetracycline	otr(A)	0	0	0	0	0	4.19928e-05	7.35802e-06
tetracycline	otr(C)	0	5.98542e-05	0	0	0	0	1.13457e-05
tetracycline	tet(32)	0	0	0	0	9.74875e-05	0	1.55804e-05
tetracycline	tet(34)	0	0.000167116	0.000339299	0	0	0	9.50331e-05
tetracycline	tet(35)	0	0.000138066	0	0	0	0	2.61712e-05
tetracycline	tet(56)	0	0	0	0.000552061	0	0	4.76038e-05
tetracycline	tet(A)	0	0.000671777	0	0.000125771	0.000128932	0.000222298	0.000197741
tetracycline	tet(B)	0.000878026	0.000261955	0.000236896	0.000471058	0.000692136	0.000303091	0.00047599
tetracycline	tet(C)	0.00817436	0.00821752	0.00661715	0.0142048	0.00736217	0.0060714	0.00791349
tetracycline	tet(G)	0.000122942	0	0	0	0	0.00014241	4.98431e-05
tetracycline	tet(O)	0	0	0	0	9.55377e-05	0	1.52688e-05
tetracycline	tetA(48)	0.000217926	0.000457845	6.52879e-05	0.000141377	9.08083e-05	0	0.000169801
tetracycline	tetA(P)	0	0	0	0	0.000146837	0	2.34674e-05
tetracycline	tetB(P)	0	0	0	0	0.000142157	4.70585e-05	3.09651e-05
trimethoprim	DfrA36	0.000340454	0.00025857	0.000453891	0	0	0.000145689	0.000228219
trimethoprim	DfrB9	0	0	0	0.00208712	0	0	0.000179971
trimethoprim	dfrB6	0.00030893	0	0	0	0	0	6.25432e-05
trimethoprim	dfrC	0	0	0	0	0.000177984	0	2.84453e-05
