# Supplementary material for: Shotgun metagenomics reveals the prevalence and mobility of antibiotic resistance genes in the West Bay of the human-impacted Laguna Lake
Source: Front Microbiol. 2026 Jan 22;17:1742578. doi: 10.3389/fmicb.2026.1742578 (PMC12872769; doi:10.3389/fmicb.2026.1742578)
Supplement: Supplementary file 2 [file Table_2.XLSX]

## Sheet: ARC_Coverage_Stats
Sample	Contig_ID	startpos	endpos	numreads	covbases	coverage	meandepth	meanbaseq	meanmapq	Abundance_cpc
AUGLS01	AUGLS01_NODE_3015	1	7643	2874	7643	100	55.7604	35.3	58.6	0.0277379
AUGLS01	AUGLS01_NODE_6876	1	4772	881	4772	100	26.8611	35	59.4	0.0136184
AUGLS01	AUGLS01_NODE_23573	1	2387	98	2387	100	5.92459	35.6	59	0.00302847
AUGLS01	AUGLS01_NODE_24675	1	2326	130	2326	100	7.79192	35.3	57.8	0.00412272
AUGLS01	AUGLS01_NODE_62018	1	1375	67	1375	100	5.14545	35.8	54.6	0.00359436
AUGLS01	AUGLS01_NODE_63818	1	1353	57	1353	100	3.98004	36.1	56.3	0.00310761
AUGLS01	AUGLS01_NODE_66976	1	1315	48	1315	100	5.10798	35.5	59.9	0.00269256
AUGLS01	AUGLS01_NODE_72288	1	1259	61	1259	100	6.35346	35.2	55.3	0.003574
AUGLS01	AUGLS01_NODE_99430	1	1047	36	1047	100	3.93123	35.7	43.9	0.00253633
AUGLS01	AUGLS01_NODE_99877	1	1044	47	1044	100	5.14751	35.7	51.7	0.00332083
AUGLS01	AUGLS01_NODE_125051	1	914	18	914	100	2.6849	35.7	57.8	0.0014527
AUGLS01	AUGLS01_NODE_141192	1	849	37	849	100	4.8139	35.6	42.4	0.00321473
AUGLS01	AUGLS01_NODE_148934	1	823	55	823	100	8.25273	35.6	58.9	0.00492961
AUGLS01	AUGLS01_NODE_173126	1	751	31	751	100	5.13582	35.6	47.9	0.00304489
AUGLS01	AUGLS01_NODE_175055	1	746	19	746	100	3.60188	35.8	60	0.00187873
AUGLS01	AUGLS01_NODE_181509	1	730	16	730	100	3.02466	35.9	52.2	0.00161677
AUGLS01	AUGLS01_NODE_182792	1	727	13	727	100	2.54333	36.3	58.3	0.00131904
AUGLS01	AUGLS01_NODE_186913	1	717	14	717	100	2.88703	34.3	58.1	0.00144032
AUGLS01	AUGLS01_NODE_197571	1	693	16	693	100	3.1847	35	54.1	0.00170309
AUGLS01	AUGLS01_NODE_198832	1	690	51	690	100	6.57391	35.4	56.7	0.00545219
AUGLS01	AUGLS01_NODE_199148	1	690	27	690	100	4.4971	35.8	46.1	0.00288645
AUGLS01	AUGLS01_NODE_203873	1	680	15	680	100	3.125	35.6	53.1	0.00162717
AUGLS01	AUGLS01_NODE_205726	1	676	19	676	100	3.98077	35.3	55.2	0.00207327
AUGLS01	AUGLS01_NODE_208488	1	671	12	671	100	2.44411	34.6	60	0.00131919
AUGLS01	AUGLS01_NODE_214488	1	659	19	659	100	2.83156	34.4	46.1	0.00212676
AUGLS01	AUGLS01_NODE_215183	1	657	23	657	100	5.27397	34.7	60	0.00258233
AUGLS01	AUGLS01_NODE_217322	1	653	18	653	100	4.16233	35.6	60	0.00203334
AUGLS01	AUGLS01_NODE_233521	1	624	16	593	95.0321	3.87179	36	60	0.00189141
AUGLS01	AUGLS01_NODE_235520	1	621	11	621	100	2.67472	35.2	60	0.00130663
AUGLS01	AUGLS01_NODE_238684	1	616	9	616	100	2.20617	35	60	0.00107773
AUGLS01	AUGLS01_NODE_241120	1	612	10	612	100	2.46732	36.5	60	0.00120531
AUGLS01	AUGLS01_NODE_243837	1	607	43	607	100	6.18946	35.8	45.3	0.00522552
AUGLS01	AUGLS01_NODE_245452	1	605	21	605	100	4.24298	36.2	52.4	0.00256044
AUGLS01	AUGLS01_NODE_250204	1	598	31	598	100	5.51338	34.4	46.8	0.00382393
AUGLS01	AUGLS01_NODE_253747	1	592	13	592	100	3.31588	36.4	60	0.00161984
AUGLS01	AUGLS01_NODE_257342	1	587	18	587	100	2.75298	35.4	46.4	0.00226196
AUGLS01	AUGLS01_NODE_260522	1	582	14	582	100	3.07904	35.4	52.2	0.00177441
AUGLS01	AUGLS01_NODE_271314	1	567	10	567	100	2.66314	35.4	60	0.00130097
AUGLS01	AUGLS01_NODE_307338	1	523	17	523	100	3.15679	35.4	35.6	0.00239771
AUGLS01	AUGLS01_NODE_308710	1	521	29	521	100	7.33013	35.5	50.1	0.00410592
AUGLS01	AUGLS01_NODE_311972	1	518	9	518	100	2.37838	36.5	60	0.00128163
AUGLS01	AUGLS01_NODE_320481	1	509	9	509	100	2.46562	35.8	60	0.00130429
AUGLS05	AUGLS05_NODE_5072	1	5985	2303	5985	100	55.918	35.2	58.9	0.0303154
AUGLS05	AUGLS05_NODE_8901	1	4265	784	4265	100	26.6075	35.2	59.4	0.0144821
AUGLS05	AUGLS05_NODE_12294	1	3520	320	3520	100	12.1622	35.5	54.3	0.0071621
AUGLS05	AUGLS05_NODE_23440	1	2418	104	2418	100	5.26882	35.4	52.5	0.00338852
AUGLS05	AUGLS05_NODE_38992	1	1815	376	1815	100	29.2121	35.1	59.4	0.0163209
AUGLS05	AUGLS05_NODE_52894	1	1523	81	1523	100	7.57978	35.5	54.8	0.00419004
AUGLS05	AUGLS05_NODE_54704	1	1494	67	1494	100	6.71151	34.9	59.9	0.00353311
AUGLS05	AUGLS05_NODE_56637	1	1465	77	1432	97.7474	6.60751	35.7	53.9	0.00414082
AUGLS05	AUGLS05_NODE_56901	1	1461	70	1461	100	6.31006	35.4	52.9	0.00377469
AUGLS05	AUGLS05_NODE_65221	1	1349	38	1349	100	4.05041	34.9	57.9	0.00221924
AUGLS05	AUGLS05_NODE_70512	1	1289	38	1289	100	3.23351	35.2	55.8	0.00232254
AUGLS05	AUGLS05_NODE_75382	1	1238	37	1238	100	4.27302	35.1	58.3	0.00235458
AUGLS05	AUGLS05_NODE_89663	1	1116	43	1116	100	5.10394	34.7	53.7	0.00303555
AUGLS05	AUGLS05_NODE_105631	1	1010	39	1010	100	5.0802	35.3	57.3	0.00304212
AUGLS05	AUGLS05_NODE_110041	1	985	26	985	100	3.74213	34.5	60	0.00207955
AUGLS05	AUGLS05_NODE_115439	1	957	39	957	100	4.64054	35.7	52.3	0.0032106
AUGLS05	AUGLS05_NODE_118862	1	940	41	940	100	5.24681	35.4	56.6	0.00343628
AUGLS05	AUGLS05_NODE_145130	1	830	37	830	100	4.83494	35.2	46.6	0.00351202
AUGLS05	AUGLS05_NODE_163935	1	769	19	769	100	3.07282	35.1	43.2	0.00194653
AUGLS05	AUGLS05_NODE_171482	1	747	10	747	100	2.02142	36.3	60	0.00105466
AUGLS05	AUGLS05_NODE_178461	1	727	55	727	100	8.35763	35.2	40.9	0.00596021
AUGLS05	AUGLS05_NODE_186341	1	707	22	707	100	3.92079	35.6	43.7	0.00245153
AUGLS05	AUGLS05_NODE_202702	1	668	14	668	100	3.16467	36.1	60	0.00165114
AUGLS05	AUGLS05_NODE_219168	1	634	14	634	100	3.29022	35.2	60	0.00173969
AUGLS05	AUGLS05_NODE_220514	1	631	22	631	100	5.25515	34.6	60	0.0027468
AUGLS05	AUGLS05_NODE_222515	1	628	16	628	100	3.1242	35.1	54.4	0.00200721
AUGLS05	AUGLS05_NODE_231205	1	611	23	611	100	5.44026	35	60	0.00296565
AUGLS05	AUGLS05_NODE_231540	1	611	8	611	100	1.97709	36.7	60	0.00103153
AUGLS05	AUGLS05_NODE_239663	1	597	17	597	100	3.28308	35.7	54.8	0.0022434
AUGLS05	AUGLS05_NODE_252143	1	576	22	576	100	4.62674	34.9	56.1	0.00300908
AUGLS05	AUGLS05_NODE_253206	1	574	15	574	100	3.94599	35.5	60	0.00205879
AUGLS05	AUGLS05_NODE_253535	1	574	7	574	100	1.84146	35.8	60	0.00096077
AUGLS05	AUGLS05_NODE_255428	1	571	9	571	100	2.18564	36.1	60	0.00124177
AUGLS05	AUGLS05_NODE_270822	1	548	19	548	100	4.79927	35.3	57.3	0.00273153
AUGLS05	AUGLS05_NODE_282979	1	531	33	531	100	8.97175	34	52.7	0.00489613
AUGLS05	AUGLS05_NODE_284441	1	530	6	530	100	1.70943	36	60	0.000891884
AUGLS05	AUGLS05_NODE_292774	1	519	15	519	100	4.15029	35.3	60	0.00227697
AUGLS16	AUGLS16_NODE_4816	1	5985	2257	5985	100	55.2381	35.3	59.2	0.0301603
AUGLS16	AUGLS16_NODE_4903	1	5917	828	5917	100	20.0282	35.1	45.2	0.0111917
AUGLS16	AUGLS16_NODE_11510	1	3627	242	3627	100	8.79404	35.3	53	0.00533626
AUGLS16	AUGLS16_NODE_14306	1	3208	130	3208	100	5.84165	34.8	58.6	0.00324099
AUGLS16	AUGLS16_NODE_32860	1	2006	106	2006	100	6.46112	34.9	55.9	0.00422614
AUGLS16	AUGLS16_NODE_49670	1	1579	64	1579	100	4.67448	35.8	56.4	0.00324165
AUGLS16	AUGLS16_NODE_71163	1	1273	44	1273	100	4.00786	36.1	48	0.00276435
AUGLS16	AUGLS16_NODE_76664	1	1215	85	1215	100	6.8428	35.6	52.5	0.00559515
AUGLS16	AUGLS16_NODE_90593	1	1097	136	1097	100	11.9152	34.9	55	0.00991519
AUGLS16	AUGLS16_NODE_100398	1	1030	20	1030	100	2.79223	35.5	59.9	0.00155296
AUGLS16	AUGLS16_NODE_107631	1	986	39	986	100	4.76369	35.7	53.2	0.00316342
AUGLS16	AUGLS16_NODE_108546	1	981	28	981	100	3.62997	35.5	53.2	0.00228275
AUGLS16	AUGLS16_NODE_115031	1	946	16	946	100	2.55391	35.5	60	0.00135269
AUGLS16	AUGLS16_NODE_115179	1	945	34	945	100	4.80529	35.1	57.8	0.0028775
AUGLS16	AUGLS16_NODE_118120	1	930	32	930	100	5.1871	35	60	0.00275192
AUGLS16	AUGLS16_NODE_119539	1	923	42	923	100	5.97941	35.3	42.9	0.00363929
AUGLS16	AUGLS16_NODE_125258	1	896	26	896	100	4.35268	35.4	60	0.00232078
AUGLS16	AUGLS16_NODE_134236	1	857	35	832	97.0828	5.38856	35.3	56.6	0.0032663
AUGLS16	AUGLS16_NODE_138580	1	840	24	840	100	3.9131	35.4	55.2	0.00228508
AUGLS16	AUGLS16_NODE_152710	1	788	28	788	100	5.07995	35.5	58	0.00284185
AUGLS16	AUGLS16_NODE_161068	1	761	36	761	100	6.50329	34.8	53.9	0.00378344
AUGLS16	AUGLS16_NODE_170503	1	732	29	732	100	5.21311	36	56.1	0.00316852
AUGLS16	AUGLS16_NODE_188087	1	684	30	684	100	6.25439	34.2	59.2	0.00350779
AUGLS16	AUGLS16_NODE_190628	1	678	16	678	100	3.39233	35.2	60	0.00188738
AUGLS16	AUGLS16_NODE_195233	1	667	15	667	100	3.08696	35.6	58.4	0.0017986
AUGLS16	AUGLS16_NODE_215543	1	623	10	623	100	2.42376	35.7	60	0.00128375
AUGLS16	AUGLS16_NODE_230782	1	594	9	594	100	1.94613	35.8	60	0.00121178
AUGLS16	AUGLS16_NODE_234848	1	587	6	587	100	1.54344	35.7	60	0.000817489
AUGLS16	AUGLS16_NODE_266174	1	537	8	537	100	2.24953	36.2	60	0.00119147
AUGLS16	AUGLS16_NODE_267635	1	535	10	535	100	2.35327	36	60	0.00149491
AUGLS16	AUGLS16_NODE_267861	1	534	40	534	100	9.08052	35.7	54.9	0.00599084
AUGLS16	AUGLS16_NODE_268956	1	533	9	533	100	2.54972	34.5	60	0.00135047
AUGLS16	AUGLS16_NODE_273164	1	527	10	527	100	2.86528	35.7	60	0.0015176
AUGLS16	AUGLS16_NODE_288206	1	508	14	508	100	3.74803	35.3	57.9	0.00220411
SEPLS01	SEPLS01_NODE_1149	1	5985	1729	5985	100	42.3459	35.3	59.2	0.0500317
SEPLS01	SEPLS01_NODE_1161	1	5966	713	5966	100	16.9817	35.3	59.1	0.0206976
SEPLS01	SEPLS01_NODE_1385	1	5486	228	5486	100	6.14601	35.4	60	0.0071977
SEPLS01	SEPLS01_NODE_37892	1	1055	26	1055	100	3.20948	36	55.4	0.00426811
SEPLS01	SEPLS01_NODE_55169	1	870	24	870	100	3.51839	35.3	50.5	0.00477757
SEPLS01	SEPLS01_NODE_79891	1	721	18	721	100	3.57143	33.5	60	0.00432366
SEPLS01	SEPLS01_NODE_83694	1	704	27	704	100	4.83239	35.4	52.4	0.00664211
SEPLS01	SEPLS01_NODE_90093	1	679	20	679	100	4.44772	34.9	60	0.00510123
SEPLS01	SEPLS01_NODE_93936	1	665	26	641	96.391	5.14286	35	56.9	0.00677121
SEPLS01	SEPLS01_NODE_106049	1	626	12	626	100	2.40575	34.8	60	0.00331987
SEPLS01	SEPLS01_NODE_145852	1	531	11	531	100	3.12806	36.6	60	0.00358767
SEPLS01	SEPLS01_NODE_153883	1	517	5	517	100	1.45068	35.2	60	0.00167492
SEPLS05	SEPLS05_NODE_1360	1	8265	2334	8260	99.9395	41.4659	35.3	55.4	0.0263875
SEPLS05	SEPLS05_NODE_7728	1	3552	467	3552	100	19.2582	35	58.6	0.0122853
SEPLS05	SEPLS05_NODE_10695	1	3031	156	3031	100	7.50016	35.3	59.1	0.00480927
SEPLS05	SEPLS05_NODE_14678	1	2608	90	2608	100	5.20207	35	59.7	0.0032246
SEPLS05	SEPLS05_NODE_20560	1	2218	122	2218	100	6.74346	35.6	56.5	0.00513972
SEPLS05	SEPLS05_NODE_46654	1	1460	67	1460	100	6.68562	35.4	59.8	0.00428808
SEPLS05	SEPLS05_NODE_47426	1	1447	49	1447	100	5.10643	35.5	60	0.00316423
SEPLS05	SEPLS05_NODE_53199	1	1362	37	1362	100	3.67107	35.6	53.1	0.00253843
SEPLS05	SEPLS05_NODE_58192	1	1298	27	1298	100	2.9376	36.1	58.5	0.0019437
SEPLS05	SEPLS05_NODE_66765	1	1204	65	1204	100	6.06561	35	52.7	0.00504461
SEPLS05	SEPLS05_NODE_99485	1	964	22	964	100	3.44606	34.8	60	0.00213249
SEPLS05	SEPLS05_NODE_100830	1	957	52	957	100	5.39185	35.5	48.9	0.00507729
SEPLS05	SEPLS05_NODE_101645	1	953	50	953	100	4.65477	34.6	44.2	0.0049025
SEPLS05	SEPLS05_NODE_131305	1	824	21	824	100	3.8483	35.7	60	0.0023814
SEPLS05	SEPLS05_NODE_138837	1	798	148	798	100	16.6203	35.5	46.9	0.01733
SEPLS05	SEPLS05_NODE_146199	1	775	24	775	100	4.25677	35.8	54.3	0.00289368
SEPLS05	SEPLS05_NODE_148647	1	767	31	767	100	4.70665	35.3	49.7	0.00377665
SEPLS05	SEPLS05_NODE_166056	1	719	14	719	100	2.94019	34.7	60	0.00181945
SEPLS05	SEPLS05_NODE_169160	1	711	23	711	100	4.51336	35.2	57.7	0.00302273
SEPLS05	SEPLS05_NODE_172573	1	703	16	703	100	3.4367	36.3	60	0.0021267
SEPLS05	SEPLS05_NODE_173138	1	702	14	702	100	2.44729	35.8	47.1	0.00186351
SEPLS05	SEPLS05_NODE_176098	1	695	13	695	100	2.4964	35.7	54.2	0.00174783
SEPLS05	SEPLS05_NODE_180694	1	684	23	679	99.269	4.73538	35.5	60	0.00314205
SEPLS05	SEPLS05_NODE_204747	1	636	23	636	100	3.51415	34.1	50	0.00337918
SEPLS05	SEPLS05_NODE_214001	1	619	25	619	100	5.51212	35.2	54.4	0.0037739
SEPLS05	SEPLS05_NODE_222846	1	604	18	604	100	4.06291	35.6	57.8	0.00278469
SEPLS05	SEPLS05_NODE_229063	1	595	9	595	100	2.13782	35.4	60	0.0014134
SEPLS05	SEPLS05_NODE_234702	1	586	15	586	100	3.84983	35.1	60	0.00239185
SEPLS05	SEPLS05_NODE_236817	1	583	44	583	100	7.43053	35.7	40.3	0.00705221
SEPLS05	SEPLS05_NODE_241767	1	576	11	576	100	2.42882	36.2	50.7	0.00178448
SEPLS05	SEPLS05_NODE_244520	1	572	10	572	100	2.41259	34.2	60	0.0016336
SEPLS05	SEPLS05_NODE_248152	1	567	12	567	100	2.73016	34.6	56.7	0.0019776
SEPLS05	SEPLS05_NODE_251940	1	562	22	562	100	3.97331	35.7	48.8	0.00365786
SEPLS05	SEPLS05_NODE_251976	1	562	17	562	100	3.8274	35.2	52.9	0.00282653
SEPLS05	SEPLS05_NODE_262746	1	548	11	548	100	3.03102	35.7	60	0.00187566
SEPLS05	SEPLS05_NODE_267093	1	543	19	543	100	3.23757	35.5	50.2	0.0032696
SEPLS05	SEPLS05_NODE_277960	1	530	16	530	100	3.83585	35.4	60	0.00282088
SEPLS05	SEPLS05_NODE_278308	1	529	23	529	100	5.20794	35.6	54.8	0.00406268
SEPLS05	SEPLS05_NODE_303008	1	503	28	503	100	6.59841	35.9	50	0.00520153
SEPLS16	SEPLS16_NODE_4464	1	5985	2156	5985	100	52.5205	35.1	59	0.0307021
SEPLS16	SEPLS16_NODE_4646	1	5869	793	5850	99.6763	19.5582	35.2	45.5	0.0115158
SEPLS16	SEPLS16_NODE_5173	1	5530	239	5530	100	5.88192	35.4	58.1	0.00368346
SEPLS16	SEPLS16_NODE_22737	1	2394	72	2394	100	4.18379	35.3	59	0.00256326
SEPLS16	SEPLS16_NODE_32326	1	1949	222	1949	100	16.6429	35.3	58.7	0.00970789
SEPLS16	SEPLS16_NODE_74812	1	1192	57	1192	100	4.99245	34.9	48.8	0.00407551
SEPLS16	SEPLS16_NODE_90053	1	1066	38	1066	100	4.62383	34.5	53.3	0.00303815
SEPLS16	SEPLS16_NODE_92986	1	1046	16	1046	100	2.12428	36	60	0.00130368
SEPLS16	SEPLS16_NODE_102890	1	983	70	983	100	9.82299	34.7	60	0.00606915
SEPLS16	SEPLS16_NODE_103283	1	981	40	981	100	5.9949	35.3	60	0.00347516
SEPLS16	SEPLS16_NODE_112119	1	935	26	935	100	3.45561	34.9	56.9	0.00236998
SEPLS16	SEPLS16_NODE_140618	1	815	42	815	100	6.74969	35.9	55.4	0.00439213
SEPLS16	SEPLS16_NODE_147119	1	793	51	793	100	8.48802	35	59.8	0.00548126
SEPLS16	SEPLS16_NODE_148532	1	788	21	788	100	3.69036	35.2	59.3	0.00227131
SEPLS16	SEPLS16_NODE_151665	1	778	17	778	100	3.13111	35.6	59.2	0.00186231
SEPLS16	SEPLS16_NODE_152991	1	774	28	774	100	4.09819	35.3	48.1	0.00308319
SEPLS16	SEPLS16_NODE_155106	1	767	41	767	100	7.19557	35.7	50.2	0.00455588
SEPLS16	SEPLS16_NODE_156960	1	762	68	762	100	8.96588	35.5	44.6	0.00760567
SEPLS16	SEPLS16_NODE_164938	1	739	19	739	100	3.22869	34.8	55.8	0.00219125
SEPLS16	SEPLS16_NODE_197621	1	659	40	659	100	6.75417	35.4	54.4	0.00517319
SEPLS16	SEPLS16_NODE_200565	1	653	19	653	100	4.16692	36.3	59	0.00247984
SEPLS16	SEPLS16_NODE_206197	1	642	27	642	100	4.45639	34.9	39.1	0.00358437
SEPLS16	SEPLS16_NODE_208153	1	638	16	638	100	3.43887	35.2	60	0.00213739
SEPLS16	SEPLS16_NODE_221118	1	614	22	614	100	4.53909	35.6	55.5	0.00305378
SEPLS16	SEPLS16_NODE_225628	1	606	23	606	100	4.89439	35.3	59.5	0.00323474
SEPLS16	SEPLS16_NODE_229480	1	600	15	600	100	3.07333	34.1	53.1	0.00213071
SEPLS16	SEPLS16_NODE_241034	1	581	11	581	100	2.85886	35.1	60	0.00161362
SEPLS16	SEPLS16_NODE_242768	1	578	16	578	100	4.16609	34.6	60	0.00235926
SEPLS16	SEPLS16_NODE_248913	1	569	10	569	100	2.65378	36	60	0.00149786
SEPLS16	SEPLS16_NODE_249594	1	568	30	568	100	5.83803	33.7	48.2	0.00450149
SEPLS16	SEPLS16_NODE_291249	1	515	20	515	100	3.24854	33.8	55.6	0.00330983
SEPLS16	SEPLS16_NODE_291512	1	514	14	514	100	4.11284	35.5	60	0.00232139
SEPLS16	SEPLS16_NODE_298403	1	507	14	507	100	3.51677	34.5	56.6	0.00235344

## Sheet: ARC_Profile_Summary
Sample	Contig_ID	Abundance_cpc	ARG_type	MGE_category	PlasFlow_classification
AUGLS01	AUGLS01_NODE_3015	0.0277379	tet-bla	RRR-IE	plasmid
AUGLS01	AUGLS01_NODE_6876	0.0136184	chl	IE	plasmid
AUGLS01	AUGLS01_NODE_23573	0.00302847	sul-mul	IE	plasmid
AUGLS01	AUGLS01_NODE_24675	0.00412272	nov		chromosome
AUGLS01	AUGLS01_NODE_62018	0.00359436	mul		unclassified
AUGLS01	AUGLS01_NODE_63818	0.00310761	mul		unclassified
AUGLS01	AUGLS01_NODE_66976	0.00269256	pol		unclassified
AUGLS01	AUGLS01_NODE_72288	0.003574	pol		unclassified
AUGLS01	AUGLS01_NODE_99430	0.00253633	mul		unclassified
AUGLS01	AUGLS01_NODE_99877	0.00332083	mul		plasmid
AUGLS01	AUGLS01_NODE_125051	0.0014527	pol		chromosome
AUGLS01	AUGLS01_NODE_141192	0.00321473	mul		plasmid
AUGLS01	AUGLS01_NODE_148934	0.00492961	bac		chromosome
AUGLS01	AUGLS01_NODE_173126	0.00304489	bac	RRR	chromosome
AUGLS01	AUGLS01_NODE_175055	0.00187873	bac		plasmid
AUGLS01	AUGLS01_NODE_181509	0.00161677	bac		unclassified
AUGLS01	AUGLS01_NODE_182792	0.00131904	mul		unclassified
AUGLS01	AUGLS01_NODE_186913	0.00144032	mul		plasmid
AUGLS01	AUGLS01_NODE_197571	0.00170309	mul		plasmid
AUGLS01	AUGLS01_NODE_198832	0.00545219	tri		unclassified
AUGLS01	AUGLS01_NODE_199148	0.00288645	mul		chromosome
AUGLS01	AUGLS01_NODE_203873	0.00162717	mul		unclassified
AUGLS01	AUGLS01_NODE_205726	0.00207327	mul		unclassified
AUGLS01	AUGLS01_NODE_208488	0.00131919	mul		chromosome
AUGLS01	AUGLS01_NODE_214488	0.00212676	bac		unclassified
AUGLS01	AUGLS01_NODE_215183	0.00258233	mul		chromosome
AUGLS01	AUGLS01_NODE_217322	0.00203334	mul		plasmid
AUGLS01	AUGLS01_NODE_233521	0.00189141	mul		unclassified
AUGLS01	AUGLS01_NODE_235520	0.00130663	pol		unclassified
AUGLS01	AUGLS01_NODE_238684	0.00107773	mul		unclassified
AUGLS01	AUGLS01_NODE_241120	0.00120531	mul		plasmid
AUGLS01	AUGLS01_NODE_243837	0.00522552	mul		unclassified
AUGLS01	AUGLS01_NODE_245452	0.00256044	nov		unclassified
AUGLS01	AUGLS01_NODE_250204	0.00382393	mul		chromosome
AUGLS01	AUGLS01_NODE_253747	0.00161984	sul		unclassified
AUGLS01	AUGLS01_NODE_257342	0.00226196	mul		plasmid
AUGLS01	AUGLS01_NODE_260522	0.00177441	pol		plasmid
AUGLS01	AUGLS01_NODE_271314	0.00130097	mul		plasmid
AUGLS01	AUGLS01_NODE_307338	0.00239771	mul		chromosome
AUGLS01	AUGLS01_NODE_308710	0.00410592	pol		unclassified
AUGLS01	AUGLS01_NODE_311972	0.00128163	mul		chromosome
AUGLS01	AUGLS01_NODE_320481	0.00130429	mul		plasmid
AUGLS05	AUGLS05_NODE_5072	0.0303154	tet-bla	RRR-IE	plasmid
AUGLS05	AUGLS05_NODE_8901	0.0144821	chl	IE	plasmid
AUGLS05	AUGLS05_NODE_12294	0.0071621	nov		chromosome
AUGLS05	AUGLS05_NODE_23440	0.00338852	nov		chromosome
AUGLS05	AUGLS05_NODE_38992	0.0163209	bac		unclassified
AUGLS05	AUGLS05_NODE_52894	0.00419004	mls		plasmid
AUGLS05	AUGLS05_NODE_54704	0.00353311	bac		unclassified
AUGLS05	AUGLS05_NODE_56637	0.00414082	mul		unclassified
AUGLS05	AUGLS05_NODE_56901	0.00377469	nov		chromosome
AUGLS05	AUGLS05_NODE_65221	0.00221924	bac		plasmid
AUGLS05	AUGLS05_NODE_70512	0.00232254	mul		chromosome
AUGLS05	AUGLS05_NODE_75382	0.00235458	tet		plasmid
AUGLS05	AUGLS05_NODE_89663	0.00303555	mul		unclassified
AUGLS05	AUGLS05_NODE_105631	0.00304212	bac		chromosome
AUGLS05	AUGLS05_NODE_110041	0.00207955	mul-sul		plasmid
AUGLS05	AUGLS05_NODE_115439	0.0032106	pol		chromosome
AUGLS05	AUGLS05_NODE_118862	0.00343628	mul		plasmid
AUGLS05	AUGLS05_NODE_145130	0.00351202	nov		unclassified
AUGLS05	AUGLS05_NODE_163935	0.00194653	bac		unclassified
AUGLS05	AUGLS05_NODE_171482	0.00105466	mul		chromosome
AUGLS05	AUGLS05_NODE_178461	0.00596021	bla		plasmid
AUGLS05	AUGLS05_NODE_186341	0.00245153	bla		plasmid
AUGLS05	AUGLS05_NODE_202702	0.00165114	mul		chromosome
AUGLS05	AUGLS05_NODE_219168	0.00173969	pol		unclassified
AUGLS05	AUGLS05_NODE_220514	0.0027468	sul		plasmid
AUGLS05	AUGLS05_NODE_222515	0.00200721	mul		plasmid
AUGLS05	AUGLS05_NODE_231205	0.00296565	pol		plasmid
AUGLS05	AUGLS05_NODE_231540	0.00103153	bla	T	plasmid
AUGLS05	AUGLS05_NODE_239663	0.0022434	pol		unclassified
AUGLS05	AUGLS05_NODE_252143	0.00300908	mul		unclassified
AUGLS05	AUGLS05_NODE_253206	0.00205879	nov		plasmid
AUGLS05	AUGLS05_NODE_253535	0.00096077	pol		plasmid
AUGLS05	AUGLS05_NODE_255428	0.00124177	mul		plasmid
AUGLS05	AUGLS05_NODE_270822	0.00273153	pol		unclassified
AUGLS05	AUGLS05_NODE_282979	0.00489613	mul		unclassified
AUGLS05	AUGLS05_NODE_284441	0.000891884	mul		chromosome
AUGLS05	AUGLS05_NODE_292774	0.00227697	mul		plasmid
AUGLS16	AUGLS16_NODE_4816	0.0301603	tet-bla	RRR-IE	plasmid
AUGLS16	AUGLS16_NODE_4903	0.0111917	chl	IE	plasmid
AUGLS16	AUGLS16_NODE_11510	0.00533626	mul		chromosome
AUGLS16	AUGLS16_NODE_14306	0.00324099	bac		plasmid
AUGLS16	AUGLS16_NODE_32860	0.00422614	plt		chromosome
AUGLS16	AUGLS16_NODE_49670	0.00324165	pol		unclassified
AUGLS16	AUGLS16_NODE_71163	0.00276435	mul		chromosome
AUGLS16	AUGLS16_NODE_76664	0.00559515	mul		plasmid
AUGLS16	AUGLS16_NODE_90593	0.00991519	nov		unclassified
AUGLS16	AUGLS16_NODE_100398	0.00155296	mul		plasmid
AUGLS16	AUGLS16_NODE_107631	0.00316342	mul		plasmid
AUGLS16	AUGLS16_NODE_108546	0.00228275	mul		plasmid
AUGLS16	AUGLS16_NODE_115031	0.00135269	pol		unclassified
AUGLS16	AUGLS16_NODE_115179	0.0028775	mul		unclassified
AUGLS16	AUGLS16_NODE_118120	0.00275192	mul		unclassified
AUGLS16	AUGLS16_NODE_119539	0.00363929	mup		unclassified
AUGLS16	AUGLS16_NODE_125258	0.00232078	bac		unclassified
AUGLS16	AUGLS16_NODE_134236	0.0032663	mul		unclassified
AUGLS16	AUGLS16_NODE_138580	0.00228508	mul		unclassified
AUGLS16	AUGLS16_NODE_152710	0.00284185	nov		unclassified
AUGLS16	AUGLS16_NODE_161068	0.00378344	mul		unclassified
AUGLS16	AUGLS16_NODE_170503	0.00316852	mul		chromosome
AUGLS16	AUGLS16_NODE_188087	0.00350779	mup		plasmid
AUGLS16	AUGLS16_NODE_190628	0.00188738	bac		unclassified
AUGLS16	AUGLS16_NODE_195233	0.0017986	mul		unclassified
AUGLS16	AUGLS16_NODE_215543	0.00128375	bla		plasmid
AUGLS16	AUGLS16_NODE_230782	0.00121178	nov		unclassified
AUGLS16	AUGLS16_NODE_234848	0.000817489	mul		unclassified
AUGLS16	AUGLS16_NODE_266174	0.00119147	mul		unclassified
AUGLS16	AUGLS16_NODE_267635	0.00149491	ami		unclassified
AUGLS16	AUGLS16_NODE_267861	0.00599084	pol		unclassified
AUGLS16	AUGLS16_NODE_268956	0.00135047	tet		unclassified
AUGLS16	AUGLS16_NODE_273164	0.0015176	mul		unclassified
AUGLS16	AUGLS16_NODE_288206	0.00220411	pol		unclassified
SEPLS01	SEPLS01_NODE_1149	0.0500317	tet-bla	RRR-IE	plasmid
SEPLS01	SEPLS01_NODE_1161	0.0206976	chl	IE	plasmid
SEPLS01	SEPLS01_NODE_1385	0.0071977	mul		unclassified
SEPLS01	SEPLS01_NODE_37892	0.00426811	pol		plasmid
SEPLS01	SEPLS01_NODE_55169	0.00477757	mup		unclassified
SEPLS01	SEPLS01_NODE_79891	0.00432366	bac		unclassified
SEPLS01	SEPLS01_NODE_83694	0.00664211	mls		chromosome
SEPLS01	SEPLS01_NODE_90093	0.00510123	mul		unclassified
SEPLS01	SEPLS01_NODE_93936	0.00677121	nov		plasmid
SEPLS01	SEPLS01_NODE_106049	0.00331987	mul		unclassified
SEPLS01	SEPLS01_NODE_145852	0.00358767	opa		unclassified
SEPLS01	SEPLS01_NODE_153883	0.00167492	mul		plasmid
SEPLS05	SEPLS05_NODE_1360	0.0263875	bla-tet	IE-RRR	plasmid
SEPLS05	SEPLS05_NODE_7728	0.0122853	chl		unclassified
SEPLS05	SEPLS05_NODE_10695	0.00480927	mul		unclassified
SEPLS05	SEPLS05_NODE_14678	0.0032246	mul	P	unclassified
SEPLS05	SEPLS05_NODE_20560	0.00513972	nov		chromosome
SEPLS05	SEPLS05_NODE_46654	0.00428808	pol		unclassified
SEPLS05	SEPLS05_NODE_47426	0.00316423	bac		unclassified
SEPLS05	SEPLS05_NODE_53199	0.00253843	bac		chromosome
SEPLS05	SEPLS05_NODE_58192	0.0019437	mul		unclassified
SEPLS05	SEPLS05_NODE_66765	0.00504461	bac		chromosome
SEPLS05	SEPLS05_NODE_99485	0.00213249	mul		unclassified
SEPLS05	SEPLS05_NODE_100830	0.00507729	mul		unclassified
SEPLS05	SEPLS05_NODE_101645	0.0049025	bac		chromosome
SEPLS05	SEPLS05_NODE_131305	0.0023814	mul		chromosome
SEPLS05	SEPLS05_NODE_138837	0.01733	mul		unclassified
SEPLS05	SEPLS05_NODE_146199	0.00289368	pol		plasmid
SEPLS05	SEPLS05_NODE_148647	0.00377665	bac		chromosome
SEPLS05	SEPLS05_NODE_166056	0.00181945	tet		unclassified
SEPLS05	SEPLS05_NODE_169160	0.00302273	nov		unclassified
SEPLS05	SEPLS05_NODE_172573	0.0021267	mul		unclassified
SEPLS05	SEPLS05_NODE_173138	0.00186351	pol		chromosome
SEPLS05	SEPLS05_NODE_176098	0.00174783	mls		unclassified
SEPLS05	SEPLS05_NODE_180694	0.00314205	bac		unclassified
SEPLS05	SEPLS05_NODE_204747	0.00337918	bac		chromosome
SEPLS05	SEPLS05_NODE_214001	0.0037739	mul		unclassified
SEPLS05	SEPLS05_NODE_222846	0.00278469	pol		unclassified
SEPLS05	SEPLS05_NODE_229063	0.0014134	pol		plasmid
SEPLS05	SEPLS05_NODE_234702	0.00239185	mul		unclassified
SEPLS05	SEPLS05_NODE_236817	0.00705221	bac		chromosome
SEPLS05	SEPLS05_NODE_241767	0.00178448	mls		unclassified
SEPLS05	SEPLS05_NODE_244520	0.0016336	mul		plasmid
SEPLS05	SEPLS05_NODE_248152	0.0019776	sul		unclassified
SEPLS05	SEPLS05_NODE_251940	0.00365786	bac		unclassified
SEPLS05	SEPLS05_NODE_251976	0.00282653	tet		unclassified
SEPLS05	SEPLS05_NODE_262746	0.00187566	sul		plasmid
SEPLS05	SEPLS05_NODE_267093	0.0032696	pol		unclassified
SEPLS05	SEPLS05_NODE_277960	0.00282088	nov		unclassified
SEPLS05	SEPLS05_NODE_278308	0.00406268	pol		plasmid
SEPLS05	SEPLS05_NODE_303008	0.00520153	bac		unclassified
SEPLS16	SEPLS16_NODE_4464	0.0307021	tet-bla	RRR-IE	plasmid
SEPLS16	SEPLS16_NODE_4646	0.0115158	chl	IE	plasmid
SEPLS16	SEPLS16_NODE_5173	0.00368346	mul		unclassified
SEPLS16	SEPLS16_NODE_22737	0.00256326	sul	IE	plasmid
SEPLS16	SEPLS16_NODE_32326	0.00970789	mls		chromosome
SEPLS16	SEPLS16_NODE_74812	0.00407551	mul		unclassified
SEPLS16	SEPLS16_NODE_90053	0.00303815	mul		plasmid
SEPLS16	SEPLS16_NODE_92986	0.00130368	mul		unclassified
SEPLS16	SEPLS16_NODE_102890	0.00606915	bac		chromosome
SEPLS16	SEPLS16_NODE_103283	0.00347516	mul		chromosome
SEPLS16	SEPLS16_NODE_112119	0.00236998	mul		plasmid
SEPLS16	SEPLS16_NODE_140618	0.00439213	mul		plasmid
SEPLS16	SEPLS16_NODE_147119	0.00548126	mul		unclassified
SEPLS16	SEPLS16_NODE_148532	0.00227131	mup		unclassified
SEPLS16	SEPLS16_NODE_151665	0.00186231	mls		chromosome
SEPLS16	SEPLS16_NODE_152991	0.00308319	mul		chromosome
SEPLS16	SEPLS16_NODE_155106	0.00455588	bac		unclassified
SEPLS16	SEPLS16_NODE_156960	0.00760567	bac		unclassified
SEPLS16	SEPLS16_NODE_164938	0.00219125	bac		unclassified
SEPLS16	SEPLS16_NODE_197621	0.00517319	pol		chromosome
SEPLS16	SEPLS16_NODE_200565	0.00247984	mul		unclassified
SEPLS16	SEPLS16_NODE_206197	0.00358437	mls		plasmid
SEPLS16	SEPLS16_NODE_208153	0.00213739	bac		plasmid
SEPLS16	SEPLS16_NODE_221118	0.00305378	bac		unclassified
SEPLS16	SEPLS16_NODE_225628	0.00323474	mul		unclassified
SEPLS16	SEPLS16_NODE_229480	0.00213071	mul		chromosome
SEPLS16	SEPLS16_NODE_241034	0.00161362	mul		unclassified
SEPLS16	SEPLS16_NODE_242768	0.00235926	mul		chromosome
SEPLS16	SEPLS16_NODE_248913	0.00149786	mul		plasmid
SEPLS16	SEPLS16_NODE_249594	0.00450149	mul		plasmid
SEPLS16	SEPLS16_NODE_291249	0.00330983	bac		unclassified
SEPLS16	SEPLS16_NODE_291512	0.00232139	mul		plasmid
SEPLS16	SEPLS16_NODE_298403	0.00235344	mul		unclassified

## Sheet: ARG&MGE_hits
Sample	Contig_ID	ORF	database	sseqid	pident	length	mismatch	gapopen	qstart	qend	sstart	send	evalue	bitscore	ARG_type	ARG_subtype	MGE_category
AUGLS01	AUGLS01_NODE_3015	2	SARG	NP_511233	97.3	110	0	1	1	107	192	301	1.71e-67	206	tetracycline	tet(C)
AUGLS01	AUGLS01_NODE_3015	3	MobileOG	mobileOG_000293140|rop_2|D6IIF4|replication/recombination/repair|initiation,copy	96.8	63	2	0	1	63	25	87	3.27e-36	121			replication/recombination/repair
AUGLS01	AUGLS01_NODE_3015	4	SARG	gb|WP_000027060.1|ARO:3001044|TEM-181	100	286	0	0	1	286	1	286	6.41e-208	566	beta_lactam	TEM-116
AUGLS01	AUGLS01_NODE_3015	4	MobileOG	mobileOG_001797999|NZ_MT571488.1_65|IntI|integration/excision|NA|PLSDB|HC-pLLM	99.7	286	1	0	1	286	263	548	1.13e-200	565			integration/excision
AUGLS01	AUGLS01_NODE_6876	2	SARG	NC_010558.1.6276004.p01	100	219	0	0	1	219	1	219	7.79e-171	467	chloramphenicol	catI
AUGLS01	AUGLS01_NODE_6876	3	MobileOG	mobileOG_001941860|CP057917.1_90|Tnp_IS1|integration/excision|NA|PLSDB|HC-pLLM	100	91	0	0	1	91	1	91	1.05e-60	189			integration/excision
AUGLS01	AUGLS01_NODE_6876	4	MobileOG	mobileOG_001947546|NZ_CP047577.1_164|Tnp_IS1|integration/excision|NA|PLSDB|HC-pLLM	100	125	0	0	1	125	46	170	1.31e-87	257			integration/excision
AUGLS01	AUGLS01_NODE_23573	1	MobileOG	mobileOG_000068778|tniB|WP_000344785.1|integration/excision|NA|Multiple|Homology	97.5	40	1	0	14	53	152	191	8.95e-21	85.1			integration/excision
AUGLS01	AUGLS01_NODE_23573	3	SARG	AB104852.1.gene6.p01	100	279	0	0	1	279	1	279	3.68e-199	543	sulfonamide	sul1
AUGLS01	AUGLS01_NODE_23573	4	SARG	gb|AAC44316.1|ARO:3005010|qacEdelta1	100	115	0	0	1	115	1	115	3.57e-78	224	multidrug	qacEdelta1
AUGLS01	AUGLS01_NODE_23573	5	MobileOG	mobileOG_000932257|IMGPR_plasmid_3300037458_000019_Ga0392391_0007579_Ga0392391_0007579_114_1418|IntI|integration/excision|NA|IMG-PR|HC-pLLM	100	47	0	0	1	47	1	47	3.06e-28	108			integration/excision
AUGLS01	AUGLS01_NODE_24675	1	SARG	gi|664244930|ref|WP_030776974.1|	72.9	107	29	0	1	107	484	590	9.42e-46	154	novobiocin	novA
AUGLS01	AUGLS01_NODE_62018	3	SARG	gb|AAC74000.1|ARO:3003950|msbA	70.6	102	30	0	2	103	481	582	5.95e-40	137	multidrug	msbA
AUGLS01	AUGLS01_NODE_63818	1	SARG	YP_792720	74.7	75	19	0	3	77	419	493	1.36e-28	105	multidrug	mexW
AUGLS01	AUGLS01_NODE_66976	1	SARG	gb|AAC75089.1|ARO:3003577|ugd	73.7	285	75	0	6	290	1	285	9.07e-152	428	polymyxin	ugd
AUGLS01	AUGLS01_NODE_72288	2	SARG	gb|AAC75089.1|ARO:3003577|ugd	72.3	307	85	0	1	307	82	388	5.16e-163	457	polymyxin	ugd
AUGLS01	AUGLS01_NODE_99430	1	SARG	gb|CAJ77856.1|ARO:3000777|adeF	70.1	107	32	0	2	108	108	214	1.17e-46	159	multidrug	adeF
AUGLS01	AUGLS01_NODE_99430	2	SARG	gi|655279967|ref|WP_028689378.1|	73.8	225	59	0	2	226	232	456	2.44e-100	312	multidrug	MexF
AUGLS01	AUGLS01_NODE_99877	2	SARG	gb|AAG05915.1|ARO:3004074|MuxB	75	156	39	0	1	156	865	1020	2.18e-68	223	multidrug	MuxB
AUGLS01	AUGLS01_NODE_125051	1	SARG	gb|BAE78116.1|ARO:3003576|eptA	100	66	0	0	1	66	482	547	6.28e-40	135	polymyxin	eptA
AUGLS01	AUGLS01_NODE_141192	1	SARG	gb|AAG05915.1|ARO:3004074|MuxB	77.2	92	21	0	1	92	860	951	5.67e-37	129	multidrug	MuxB
AUGLS01	AUGLS01_NODE_148934	1	SARG	YP_001155044	72.9	247	65	2	1	246	58	303	9.69e-125	355	bacitracin	bacA
AUGLS01	AUGLS01_NODE_173126	1	SARG	ZP_04577926	73	137	37	0	4	140	140	276	3.05e-69	208	bacitracin	bacA
AUGLS01	AUGLS01_NODE_173126	2	MobileOG	mobileOG_000289411|recQ|WP_060595165.1|replication/recombination/repair|NA|Plasmid	72.4	98	27	0	2	99	15	112	1.14e-37	139			replication/recombination/repair
AUGLS01	AUGLS01_NODE_175055	1	SARG	NP_840140	73.8	168	44	0	1	168	104	271	2.26e-91	266	bacitracin	bacA
AUGLS01	AUGLS01_NODE_181509	1	SARG	YP_523088	70	70	21	0	1	70	148	217	1.24e-27	99	bacitracin	bacA
AUGLS01	AUGLS01_NODE_182792	1	SARG	gb|AAC76298.1|ARO:3000502|acrF	100	117	0	0	1	117	1	117	3.03e-66	214	multidrug	acrF
AUGLS01	AUGLS01_NODE_182792	2	SARG	gb|AAC76297.1|ARO:3000499|acrE	99.2	120	1	0	1	120	266	385	9.71e-78	233	multidrug	acrE
AUGLS01	AUGLS01_NODE_186913	2	SARG	BAC77251	71.1	142	38	3	2	141	896	1036	8.66e-51	172	multidrug	sdeY
AUGLS01	AUGLS01_NODE_197571	2	SARG	gi|503722573|ref|WP_013956649.1|	70.3	74	22	0	3	76	958	1031	3.12e-27	101	multidrug	MexB
AUGLS01	AUGLS01_NODE_198832	2	SARG	gb|WP_071846200.1|ARO:3005350|DfrB9	72.5	40	11	0	1	40	38	77	6.82e-16	62.8	trimethoprim	DfrB9
AUGLS01	AUGLS01_NODE_199148	1	SARG	gb|AAG05915.1|ARO:3004074|MuxB	77.8	144	32	0	1	144	875	1018	5.18e-66	215	multidrug	MuxB
AUGLS01	AUGLS01_NODE_199148	2	SARG	gb|AAG05914|ARO:3004075|MuxC	72.4	76	21	0	1	76	1	76	4.18e-25	95.1	multidrug	MuxC
AUGLS01	AUGLS01_NODE_203873	1	SARG	YP_348389	70.4	226	66	1	1	225	432	657	1.41e-97	305	multidrug	MexF
AUGLS01	AUGLS01_NODE_205726	1	SARG	gb|AAG05915.1|ARO:3004074|MuxB	72.8	114	31	0	10	123	906	1019	1.77e-48	164	multidrug	MuxB
AUGLS01	AUGLS01_NODE_205726	2	SARG	gb|AAG05914|ARO:3004075|MuxC	72.5	69	19	0	7	75	2	70	3.32e-26	98.2	multidrug	MuxC
AUGLS01	AUGLS01_NODE_208488	1	SARG	gb|BAE06008.1|ARO:3003699|mexQ	72.5	142	39	0	6	147	890	1031	4.23e-56	188	multidrug	mexQ
AUGLS01	AUGLS01_NODE_214488	2	SARG	ZP_03552050	73.1	26	7	0	1	26	212	237	1.61e-09	48.1	bacitracin	bacA
AUGLS01	AUGLS01_NODE_215183	1	SARG	gi|1044868049|dbj|BAV27457.1|	75	116	29	0	1	116	361	476	2.76e-49	167	multidrug	MexF
AUGLS01	AUGLS01_NODE_217322	1	SARG	gi|390742273|gb|EIO13282.1|	100	217	0	0	1	217	25	241	7.97e-143	402	multidrug	mdtE
AUGLS01	AUGLS01_NODE_233521	2	SARG	gi|852275723|ref|WP_048329135.1|	74.2	97	25	0	1	97	942	1038	5.42e-42	144	multidrug	MexF
AUGLS01	AUGLS01_NODE_235520	1	SARG	gb|AAC75314.1|ARO:3003578|pmrF	100	206	0	0	1	206	77	282	1.49e-145	406	polymyxin	pmrF
AUGLS01	AUGLS01_NODE_238684	1	SARG	gb|AAC76298.1|ARO:3000502|acrF	98	205	4	0	1	205	603	807	3.27e-133	397	multidrug	acrF
AUGLS01	AUGLS01_NODE_241120	1	SARG	gb|BAA11236.1|ARO:3000206|emrK	100	156	0	0	1	156	196	351	1.83e-106	306	multidrug	emrK
AUGLS01	AUGLS01_NODE_241120	2	SARG	gb|BAA11237.1|ARO:3000254|emrY	100	46	0	0	1	46	1	46	1.15e-23	89.4	multidrug	emrY
AUGLS01	AUGLS01_NODE_243837	2	SARG	gb|AAG05915.1|ARO:3004074|MuxB	71.3	157	41	2	1	157	867	1019	1.87e-59	197	multidrug	MuxB
AUGLS01	AUGLS01_NODE_245452	1	SARG	gi|817122037|ref|WP_046494699.1|	76	50	12	0	2	51	547	596	3.99e-20	80.1	novobiocin	novA
AUGLS01	AUGLS01_NODE_250204	1	SARG	gi|447196024|ref|WP_001273280.1|	72.5	178	48	1	1	177	855	1032	8.4e-77	247	multidrug	acrF
AUGLS01	AUGLS01_NODE_253747	1	SARG	gb|AAL59753.1|ARO:3000412|sul2	100	197	0	0	1	197	39	235	1.07e-133	374	sulfonamide	sul2
AUGLS01	AUGLS01_NODE_257342	1	SARG	gb|AAC74000.1|ARO:3003950|msbA	70	90	27	0	3	92	469	558	5.41e-32	115	multidrug	msbA
AUGLS01	AUGLS01_NODE_260522	1	SARG	gb|AAC75089.1|ARO:3003577|ugd	74.2	194	50	0	1	194	70	263	2.65e-105	306	polymyxin	ugd
AUGLS01	AUGLS01_NODE_271314	1	SARG	gb|AAG05915.1|ARO:3004074|MuxB	70.3	172	51	0	1	172	847	1018	1.19e-69	226	multidrug	MuxB
AUGLS01	AUGLS01_NODE_307338	1	SARG	YP_607927	71.1	152	44	0	23	174	306	457	6.05e-56	187	multidrug	MexF
AUGLS01	AUGLS01_NODE_308710	1	SARG	gb|AAC75089.1|ARO:3003577|ugd	71.7	173	49	0	1	173	153	325	5.6e-83	248	polymyxin	ugd
AUGLS01	AUGLS01_NODE_311972	1	SARG	gb|AAC76298.1|ARO:3000502|acrF	98.1	161	3	0	12	172	137	297	2.95e-99	306	multidrug	acrF
AUGLS01	AUGLS01_NODE_320481	1	SARG	gi|512735233|ref|WP_016493075.1|	70.1	167	49	1	1	166	356	522	4.2e-63	207	multidrug	MexF
AUGLS05	AUGLS05_NODE_5072	1	SARG	NP_511233	96.6	88	0	1	1	85	214	301	1.56e-50	161	tetracycline	tet(C)
AUGLS05	AUGLS05_NODE_5072	2	MobileOG	mobileOG_000293140|rop_2|D6IIF4|replication/recombination/repair|initiation,copy	96.8	63	2	0	1	63	25	87	3.27e-36	121			replication/recombination/repair
AUGLS05	AUGLS05_NODE_5072	3	SARG	gb|WP_000027060.1|ARO:3001044|TEM-181	100	286	0	0	1	286	1	286	6.41e-208	566	beta_lactam	TEM-116
AUGLS05	AUGLS05_NODE_5072	3	MobileOG	mobileOG_001797999|NZ_MT571488.1_65|IntI|integration/excision|NA|PLSDB|HC-pLLM	99.7	286	1	0	1	286	263	548	1.13e-200	565			integration/excision
AUGLS05	AUGLS05_NODE_8901	2	SARG	NC_010558.1.6276004.p01	100	219	0	0	1	219	1	219	7.79e-171	467	chloramphenicol	catI
AUGLS05	AUGLS05_NODE_8901	3	MobileOG	mobileOG_001941860|CP057917.1_90|Tnp_IS1|integration/excision|NA|PLSDB|HC-pLLM	100	91	0	0	1	91	1	91	1.05e-60	189			integration/excision
AUGLS05	AUGLS05_NODE_8901	4	MobileOG	mobileOG_001933954|IMGPR_plasmid_3300014950_000013_Ga0169861_102035_Ga0169861_1020351|Tnp_IS1|integration/excision|NA|IMG-PR|HC-pLLM	100	125	0	0	1	125	26	150	4.67e-88	257			integration/excision
AUGLS05	AUGLS05_NODE_12294	5	SARG	gi|496018010|ref|WP_008742581.1|	70.3	37	11	0	1	37	560	596	4.18e-11	53.9	novobiocin	novA
AUGLS05	AUGLS05_NODE_23440	1	SARG	gi|664244930|ref|WP_030776974.1|	71.2	59	17	0	1	59	532	590	2.48e-20	81.3	novobiocin	novA
AUGLS05	AUGLS05_NODE_38992	4	SARG	ZP_04637931	70	30	9	0	6	35	7	36	3.33e-09	47.8	bacitracin	bacA
AUGLS05	AUGLS05_NODE_52894	1	SARG	gb|AAA26793|ARO:3003748|oleC	73	37	8	1	12	48	6	40	1.87e-10	52	macrolide-lincosamide-streptogramin	ole(C)
AUGLS05	AUGLS05_NODE_54704	3	SARG	YP_001563294	86.5	52	7	0	13	64	5	56	5.3e-26	94.4	bacitracin	bacA
AUGLS05	AUGLS05_NODE_56637	2	SARG	gb|AAG05915.1|ARO:3004074|MuxB	70.2	447	131	1	1	445	1	447	6.5e-204	590	multidrug	MuxB
AUGLS05	AUGLS05_NODE_56901	2	SARG	gi|817122037|ref|WP_046494699.1|	71.4	56	16	0	2	57	541	596	4.43e-21	83.2	novobiocin	novA
AUGLS05	AUGLS05_NODE_65221	1	SARG	ZP_00742443	70.5	44	12	1	12	55	4	46	4.5e-13	59.3	bacitracin	bacA
AUGLS05	AUGLS05_NODE_70512	1	SARG	gb|AAP43110.2|ARO:3003923|oqxB	79.7	64	13	0	9	72	450	513	5.46e-26	97.4	multidrug	oqxB
AUGLS05	AUGLS05_NODE_75382	1	SARG	gb|AET10445.1|ARO:3004033|tetB(46)	74.5	47	12	0	1	47	529	575	1.52e-15	67.4	tetracycline	tetB(46)
AUGLS05	AUGLS05_NODE_89663	2	SARG	gb|AAG05915.1|ARO:3004074|MuxB	74.8	131	33	0	1	131	890	1020	4.06e-55	184	multidrug	MuxB
AUGLS05	AUGLS05_NODE_105631	2	SARG	YP_970399	75.9	228	55	0	1	228	46	273	7.76e-120	340	bacitracin	bacA
AUGLS05	AUGLS05_NODE_110041	1	SARG	gb|AAC44316.1|ARO:3005010|qacEdelta1	98.5	65	1	0	1	65	1	65	7.52e-40	126	multidrug	qacEdelta1
AUGLS05	AUGLS05_NODE_110041	2	SARG	AY162283.2.gene7.p01	100	158	0	0	1	158	1	158	8.37e-112	313	sulfonamide	sul1
AUGLS05	AUGLS05_NODE_115439	1	SARG	gb|AAC75089.1|ARO:3003577|ugd	74	131	34	0	1	131	196	326	4.21e-67	206	polymyxin	ugd
AUGLS05	AUGLS05_NODE_118862	1	SARG	gb|AAG05915.1|ARO:3004074|MuxB	72	150	42	0	1	150	1	150	2.14e-61	202	multidrug	MuxB
AUGLS05	AUGLS05_NODE_145130	3	SARG	gi|917229923|ref|WP_051836635.1|	70.5	61	18	0	3	63	536	596	6.18e-20	80.5	novobiocin	novA
AUGLS05	AUGLS05_NODE_163935	2	SARG	YP_523088	74.9	175	38	2	1	175	1	169	6.94e-82	243	bacitracin	bacA
AUGLS05	AUGLS05_NODE_171482	1	SARG	gi|928844228|ref|WP_053895302.1|	98	254	0	1	1	249	109	362	7.18e-169	470	multidrug	emrA
AUGLS05	AUGLS05_NODE_178461	1	SARG	gb|WP_081048762.1|ARO:3006954|MYO-1	74.5	47	12	0	1	47	220	266	1.26e-21	82	beta_lactam	MYO-1
AUGLS05	AUGLS05_NODE_186341	1	SARG	gb|WP_081048762.1|ARO:3006954|MYO-1	75	52	13	0	2	53	215	266	1.45e-23	87.4	beta_lactam	MYO-1
AUGLS05	AUGLS05_NODE_202702	1	SARG	gb|AAC76298.1|ARO:3000502|acrF	98.6	222	3	0	1	222	93	314	5.61e-139	413	multidrug	acrF
AUGLS05	AUGLS05_NODE_219168	1	SARG	YP_001477378	81.7	104	19	0	2	105	59	162	1.47e-51	165	polymyxin	rosA
AUGLS05	AUGLS05_NODE_220514	1	SARG	gi|459677885|gb|EMH94380.1|	100	109	0	0	1	109	168	276	6.53e-72	214	sulfonamide	sul1
AUGLS05	AUGLS05_NODE_222515	1	SARG	YP_348389	74.6	224	42	1	1	209	276	499	1.04e-95	299	multidrug	MexF
AUGLS05	AUGLS05_NODE_231205	1	SARG	gb|AAC75089.1|ARO:3003577|ugd	72.7	194	53	0	1	194	186	379	5.03e-99	290	polymyxin	ugd
AUGLS05	AUGLS05_NODE_231540	1	SARG	gb|CAA09666.1|ARO:3004122|Klebsiella	79.4	209	36	3	1	203	9	216	7.25e-117	335	beta_lactam	Klebsiella pneumoniae OmpK37
AUGLS05	AUGLS05_NODE_231540	1	MobileOG	mobileOG_003930191|NZ_CP096269.1_1|ompC|transfer|conjugation|PLSDB|HC-pLLM	78.9	152	31	1	1	152	9	159	1.95e-86	257			transfer
AUGLS05	AUGLS05_NODE_239663	1	SARG	gb|AAC75089.1|ARO:3003577|ugd	77.8	198	44	0	1	198	151	348	9.46e-112	323	polymyxin	ugd
AUGLS05	AUGLS05_NODE_252143	1	SARG	gb|AAG05914|ARO:3004075|MuxC	70.5	149	44	0	3	151	346	494	5.66e-53	180	multidrug	MuxC
AUGLS05	AUGLS05_NODE_253206	1	SARG	gi|817122037|ref|WP_046494699.1|	72.3	47	13	0	1	47	550	596	7.14e-17	70.9	novobiocin	novA
AUGLS05	AUGLS05_NODE_253535	1	SARG	YP_001007250	88.9	135	15	0	1	135	1	135	7.64e-72	223	polymyxin	rosB
AUGLS05	AUGLS05_NODE_255428	1	SARG	gi|487391485|ref|WP_001662771.1|	100	190	0	0	1	190	343	532	1.39e-112	342	multidrug	mdtF
AUGLS05	AUGLS05_NODE_270822	1	SARG	gb|AAC75089.1|ARO:3003577|ugd	74.8	155	39	0	1	155	234	388	5.01e-84	250	polymyxin	ugd
AUGLS05	AUGLS05_NODE_282979	1	SARG	YP_001350571	71.3	164	47	0	1	164	365	528	1.38e-66	218	multidrug	MexD
AUGLS05	AUGLS05_NODE_284441	1	SARG	gi|650091297|gb|KDU12832.1|	98.6	72	1	0	1	72	188	259	4.76e-45	145	multidrug	mdtN
AUGLS05	AUGLS05_NODE_284441	2	SARG	gi|332752007|gb|EGJ82400.1|	100	87	0	0	1	87	67	153	1.05e-47	153	multidrug	mdtN
AUGLS05	AUGLS05_NODE_292774	1	SARG	gi|852275723|ref|WP_048329135.1|	70	160	48	0	1	160	878	1037	2.01e-58	194	multidrug	MexF
AUGLS16	AUGLS16_NODE_4816	1	SARG	NP_511233	96.6	88	0	1	1	85	214	301	1.56e-50	161	tetracycline	tet(C)
AUGLS16	AUGLS16_NODE_4816	2	MobileOG	mobileOG_000293140|rop_2|D6IIF4|replication/recombination/repair|initiation,copy	96.8	63	2	0	1	63	25	87	3.27e-36	121			replication/recombination/repair
AUGLS16	AUGLS16_NODE_4816	3	SARG	gb|WP_000027060.1|ARO:3001044|TEM-181	100	286	0	0	1	286	1	286	6.41e-208	566	beta_lactam	TEM-116
AUGLS16	AUGLS16_NODE_4816	3	MobileOG	mobileOG_001797999|NZ_MT571488.1_65|IntI|integration/excision|NA|PLSDB|HC-pLLM	99.7	286	1	0	1	286	263	548	1.13e-200	565			integration/excision
AUGLS16	AUGLS16_NODE_4903	2	SARG	NC_010558.1.6276004.p01	100	219	0	0	1	219	1	219	7.79e-171	467	chloramphenicol	catI
AUGLS16	AUGLS16_NODE_4903	4	SARG	NC_010558.1.6276004.p01	100	219	0	0	1	219	1	219	7.79e-171	467	chloramphenicol	catI
AUGLS16	AUGLS16_NODE_4903	5	MobileOG	mobileOG_001941860|CP057917.1_90|Tnp_IS1|integration/excision|NA|PLSDB|HC-pLLM	100	91	0	0	1	91	1	91	1.05e-60	189			integration/excision
AUGLS16	AUGLS16_NODE_4903	6	MobileOG	mobileOG_001933954|IMGPR_plasmid_3300014950_000013_Ga0169861_102035_Ga0169861_1020351|Tnp_IS1|integration/excision|NA|IMG-PR|HC-pLLM	100	125	0	0	1	125	26	150	4.67e-88	257			integration/excision
AUGLS16	AUGLS16_NODE_11510	3	SARG	gb|AEH26330.1|ARO:3005009|qacE	70.1	107	32	0	7	113	4	110	4.8e-45	140	multidrug	qacE
AUGLS16	AUGLS16_NODE_14306	1	SARG	YP_001898234	75	64	16	0	15	78	1	64	4.3e-27	98.2	bacitracin	bacA
AUGLS16	AUGLS16_NODE_32860	1	SARG	gb|APB03219.1|ARO:3003986|TaeA	72.8	81	22	0	22	102	397	477	4.86e-34	121	pleuromutilin_tiamulin	TaeA
AUGLS16	AUGLS16_NODE_49670	2	SARG	gi|391316952|gb|EIQ74337.1|	71.4	245	70	0	1	245	407	651	4.48e-133	389	polymyxin	arnA
AUGLS16	AUGLS16_NODE_71163	2	SARG	gb|AAG05915.1|ARO:3004074|MuxB	71.4	119	30	2	1	119	906	1020	3.74e-46	157	multidrug	MuxB
AUGLS16	AUGLS16_NODE_76664	1	SARG	gb|AAG07064.1|ARO:3003693|mexK	73.1	134	36	0	2	135	892	1025	1.09e-51	174	multidrug	mexK
AUGLS16	AUGLS16_NODE_90593	3	SARG	gi|754608317|ref|WP_041998010.1|	74.3	35	9	0	1	35	559	593	9.36e-11	52.8	novobiocin	novA
AUGLS16	AUGLS16_NODE_100398	1	SARG	gi|920477870|ref|WP_052992011.1|	100	134	0	0	3	136	191	324	4.6e-85	255	multidrug	tolC
AUGLS16	AUGLS16_NODE_100398	2	SARG	gi|723116127|ref|WP_033560214.1|	98.8	83	1	0	1	83	346	428	6.03e-46	151	multidrug	tolC
AUGLS16	AUGLS16_NODE_107631	2	SARG	gb|AAG07064.1|ARO:3003693|mexK	79.3	150	31	0	1	150	872	1021	3.83e-61	201	multidrug	mexK
AUGLS16	AUGLS16_NODE_108546	1	SARG	gb|AEH26330.1|ARO:3005009|qacE	74.3	35	9	0	2	36	76	110	6.27e-12	53.1	multidrug	qacE
AUGLS16	AUGLS16_NODE_115031	2	SARG	gb|AAC75089.1|ARO:3003577|ugd	100	53	0	0	1	53	1	53	1.9e-29	104	polymyxin	ugd
AUGLS16	AUGLS16_NODE_115179	1	SARG	BAC77251	70.3	158	44	3	2	157	880	1036	7.54e-55	184	multidrug	sdeY
AUGLS16	AUGLS16_NODE_118120	1	SARG	gi|764528042|ref|WP_044407471.1|	70.8	72	21	0	7	78	973	1044	7.32e-29	106	multidrug	MexF
AUGLS16	AUGLS16_NODE_119539	2	SARG	gb|ADP36409.1|ARO:3003730|Bifidobacteria	70.3	212	57	1	1	206	468	679	6.54e-109	335	mupirocin	Bifidobacteria intrinsic ileS conferring resistance to mupirocin
AUGLS16	AUGLS16_NODE_125258	2	SARG	ZP_04577926	74.6	71	18	0	1	71	1	71	2.58e-28	101	bacitracin	bacA
AUGLS16	AUGLS16_NODE_125258	3	SARG	ZP_04577926	75.8	99	24	0	1	99	178	276	1.05e-49	157	bacitracin	bacA
AUGLS16	AUGLS16_NODE_134236	1	SARG	gi|491017944|ref|WP_004879650.1|	77.5	71	16	0	2	72	937	1007	7.92e-29	105	multidrug	MexF
AUGLS16	AUGLS16_NODE_138580	1	SARG	gi|950517283|ref|WP_057401815.1|	74.8	107	27	0	2	108	931	1037	1.77e-45	155	multidrug	MexF
AUGLS16	AUGLS16_NODE_152710	1	SARG	gi|817122037|ref|WP_046494699.1|	70.3	101	30	0	1	101	496	596	2.39e-41	142	novobiocin	novA
AUGLS16	AUGLS16_NODE_161068	2	SARG	gb|AAG05915.1|ARO:3004074|MuxB	72.8	92	25	0	1	92	929	1020	2.32e-37	132	multidrug	MuxB
AUGLS16	AUGLS16_NODE_170503	2	SARG	gb|AAG05914|ARO:3004075|MuxC	78.8	99	21	0	1	99	916	1014	4.57e-41	143	multidrug	MuxC
AUGLS16	AUGLS16_NODE_188087	1	SARG	gb|ADP36409.1|ARO:3003730|Bifidobacteria	72.6	234	58	1	1	228	437	670	5.48e-125	378	mupirocin	Bifidobacteria intrinsic ileS conferring resistance to mupirocin
AUGLS16	AUGLS16_NODE_190628	1	SARG	YP_970399	73.5	34	9	0	5	38	8	41	1.51e-10	52	bacitracin	bacA
AUGLS16	AUGLS16_NODE_195233	2	SARG	gb|AAG05914|ARO:3004075|MuxC	71.2	66	19	0	7	72	2	67	3.13e-24	92.4	multidrug	MuxC
AUGLS16	AUGLS16_NODE_215543	1	SARG	gi|486214784|ref|WP_001556381.1|	100	207	0	0	1	207	160	366	5.51e-154	430	beta_lactam	Escherichia coli ampC
AUGLS16	AUGLS16_NODE_230782	2	SARG	gi|493394434|ref|WP_006350564.1|	70	50	15	0	2	51	542	591	1.21e-19	79	novobiocin	novA
AUGLS16	AUGLS16_NODE_234848	1	SARG	gi|693079149|ref|WP_032241520.1|	100	195	0	0	1	195	172	366	5.04e-126	359	multidrug	mdtL
AUGLS16	AUGLS16_NODE_266174	1	SARG	gi|754614318|ref|WP_042003705.1|	100	30	0	0	1	30	428	457	1.34e-11	54.3	multidrug	mdtK
AUGLS16	AUGLS16_NODE_267635	1	SARG	YP_001848841	70.4	142	42	0	8	149	4	145	8.95e-72	212	aminoglycoside	AAC(2')-Ic
AUGLS16	AUGLS16_NODE_267861	1	SARG	gi|851912779|ref|WP_048215868.1|	72.2	176	49	0	2	177	291	466	2.04e-91	278	polymyxin	arnA
AUGLS16	AUGLS16_NODE_268956	1	SARG	YP_001444376	70.5	129	38	0	2	130	24	152	8.13e-69	202	tetracycline	tet(34)
AUGLS16	AUGLS16_NODE_273164	1	SARG	P32715	100	175	0	0	1	175	109	283	8.62e-118	347	multidrug	mdtO
AUGLS16	AUGLS16_NODE_288206	3	SARG	gb|AAC75089.1|ARO:3003577|ugd	85.4	48	7	0	1	48	238	285	1.15e-24	91.7	polymyxin	ugd
SEPLS01	SEPLS01_NODE_1149	1	SARG	NP_511233	96.6	88	0	1	1	85	214	301	1.56e-50	161	tetracycline	tet(C)
SEPLS01	SEPLS01_NODE_1149	2	MobileOG	mobileOG_000293140|rop_2|D6IIF4|replication/recombination/repair|initiation,copy	96.8	63	2	0	1	63	25	87	3.27e-36	121			replication/recombination/repair
SEPLS01	SEPLS01_NODE_1149	3	SARG	gb|WP_000027060.1|ARO:3001044|TEM-181	100	286	0	0	1	286	1	286	6.41e-208	566	beta_lactam	TEM-116
SEPLS01	SEPLS01_NODE_1149	3	MobileOG	mobileOG_001797999|NZ_MT571488.1_65|IntI|integration/excision|NA|PLSDB|HC-pLLM	99.7	286	1	0	1	286	263	548	1.13e-200	565			integration/excision
SEPLS01	SEPLS01_NODE_1161	3	MobileOG	mobileOG_000039493|insJ|WP_000042692.1|integration/excision|NA|COMPASS|Homology	99.4	170	1	0	1	170	1	170	1.76e-115	330			integration/excision
SEPLS01	SEPLS01_NODE_1161	4	MobileOG	mobileOG_000055439	98.8	165	2	0	1	165	1	165	1.09e-111	322			integration/excision
SEPLS01	SEPLS01_NODE_1161	5	MobileOG	mobileOG_001947546|NZ_CP047577.1_164|Tnp_IS1|integration/excision|NA|PLSDB|HC-pLLM	100	125	0	0	1	125	46	170	1.31e-87	257			integration/excision
SEPLS01	SEPLS01_NODE_1161	6	MobileOG	mobileOG_001941860|CP057917.1_90|Tnp_IS1|integration/excision|NA|PLSDB|HC-pLLM	100	91	0	0	1	91	1	91	1.05e-60	189			integration/excision
SEPLS01	SEPLS01_NODE_1161	7	SARG	NC_010558.1.6276004.p01	100	219	0	0	1	219	1	219	7.79e-171	467	chloramphenicol	catI
SEPLS01	SEPLS01_NODE_1385	4	SARG	gb|AAG05915.1|ARO:3004074|MuxB	73.9	46	12	0	1	46	975	1020	1.54e-16	69.7	multidrug	MuxB
SEPLS01	SEPLS01_NODE_37892	1	SARG	gb|AAC75089.1|ARO:3003577|ugd	71.9	313	88	0	6	318	1	313	5.37e-163	458	polymyxin	ugd
SEPLS01	SEPLS01_NODE_55169	1	SARG	gb|ADP36409.1|ARO:3003730|Bifidobacteria	76.2	126	30	0	2	127	548	673	6.3e-66	214	mupirocin	Bifidobacteria intrinsic ileS conferring resistance to mupirocin
SEPLS01	SEPLS01_NODE_79891	3	SARG	YP_294981	72.3	65	18	0	10	74	9	73	7.8e-27	97.4	bacitracin	bacA
SEPLS01	SEPLS01_NODE_83694	1	SARG	gb|AAA26793|ARO:3003748|oleC	72.3	83	23	0	11	93	4	86	1.04e-35	122	macrolide-lincosamide-streptogramin	ole(C)
SEPLS01	SEPLS01_NODE_90093	1	SARG	gb|AAG05915.1|ARO:3004074|MuxB	72.4	225	62	0	1	225	51	275	1.59e-105	325	multidrug	MuxB
SEPLS01	SEPLS01_NODE_93936	2	SARG	gi|944009777|ref|WP_055601444.1|	70	40	12	0	2	41	557	596	5.71e-13	59.3	novobiocin	novA
SEPLS01	SEPLS01_NODE_106049	2	SARG	gb|CAJ77856.1|ARO:3000777|adeF	71	31	9	0	2	32	3	33	6.56e-08	43.9	multidrug	adeF
SEPLS01	SEPLS01_NODE_145852	1	SARG	gb|AAC75271.1|ARO:3003952|yojI	100	176	0	0	1	176	57	232	9.96e-115	335	other_peptide_antibiotics	microcin efflux pumu gene yojI
SEPLS01	SEPLS01_NODE_153883	1	SARG	gb|AAC76298.1|ARO:3000502|acrF	98.8	83	1	0	1	83	593	675	1.69e-50	167	multidrug	acrF
SEPLS05	SEPLS05_NODE_1360	2	SARG	gb|WP_000027060.1|ARO:3001044|TEM-181	100	286	0	0	1	286	1	286	6.41e-208	566	beta_lactam	TEM-116
SEPLS05	SEPLS05_NODE_1360	2	MobileOG	mobileOG_001797999|NZ_MT571488.1_65|IntI|integration/excision|NA|PLSDB|HC-pLLM	99.7	286	1	0	1	286	263	548	1.13e-200	565			integration/excision
SEPLS05	SEPLS05_NODE_1360	3	MobileOG	mobileOG_000293140|rop_2|D6IIF4|replication/recombination/repair|initiation,copy	96.8	63	2	0	1	63	25	87	3.27e-36	121			replication/recombination/repair
SEPLS05	SEPLS05_NODE_1360	4	SARG	NP_511233	97.3	110	0	1	1	107	192	301	1.71e-67	206	tetracycline	tet(C)
SEPLS05	SEPLS05_NODE_7728	4	SARG	NC_010558.1.6276004.p01	100	219	0	0	1	219	1	219	7.79e-171	467	chloramphenicol	catI
SEPLS05	SEPLS05_NODE_10695	5	SARG	gb|AAG07064.1|ARO:3003693|mexK	74.5	47	12	0	1	47	973	1019	1.51e-15	66.6	multidrug	mexK
SEPLS05	SEPLS05_NODE_14678	5	SARG	gb|ADZ12699.1|ARO:3005091|RanA	75.5	53	13	0	1	53	142	194	7.99e-24	87.8	multidrug	RanA
SEPLS05	SEPLS05_NODE_14678	5	MobileOG	mobileOG_000542754|NA:Keyword|R5V8P5|phage|NA|GPD|Keyword	73.6	53	14	0	1	53	142	194	4.06e-19	82			phage
SEPLS05	SEPLS05_NODE_20560	1	SARG	gi|664317010|ref|WP_030845774.1|	75.6	41	10	0	4	44	552	592	2.59e-12	57.8	novobiocin	novA
SEPLS05	SEPLS05_NODE_46654	1	SARG	gb|AAC75089.1|ARO:3003577|ugd	70	120	36	0	1	120	269	388	8.07e-57	179	polymyxin	ugd
SEPLS05	SEPLS05_NODE_47426	2	SARG	NP_840140	73.7	262	68	1	1	262	11	271	3.81e-143	401	bacitracin	bacA
SEPLS05	SEPLS05_NODE_53199	1	SARG	YP_294981	71	93	27	0	1	93	1	93	1.22e-38	129	bacitracin	bacA
SEPLS05	SEPLS05_NODE_58192	1	SARG	gb|AAG05915.1|ARO:3004074|MuxB	72.2	234	65	0	11	244	2	235	3.69e-102	317	multidrug	MuxB
SEPLS05	SEPLS05_NODE_66765	1	SARG	Q5P6K4	71	31	9	0	6	36	9	39	8.68e-09	46.6	bacitracin	bacA
SEPLS05	SEPLS05_NODE_99485	2	SARG	gb|AAG07064.1|ARO:3003693|mexK	73.6	129	34	0	2	130	892	1020	5.69e-49	166	multidrug	mexK
SEPLS05	SEPLS05_NODE_100830	1	SARG	gb|AAG05914|ARO:3004075|MuxC	72	82	23	0	1	82	1	82	6.73e-29	106	multidrug	MuxC
SEPLS05	SEPLS05_NODE_100830	2	SARG	gb|AAG05915.1|ARO:3004074|MuxB	70.8	226	63	1	1	226	796	1018	1.66e-91	288	multidrug	MuxB
SEPLS05	SEPLS05_NODE_101645	1	SARG	YP_294981	75.7	37	8	1	11	46	1	37	2.02e-11	54.7	bacitracin	bacA
SEPLS05	SEPLS05_NODE_131305	2	SARG	gb|AAG05915.1|ARO:3004074|MuxB	70.9	86	25	0	1	86	37	122	6.38e-35	123	multidrug	MuxB
SEPLS05	SEPLS05_NODE_138837	2	SARG	gb|AAG07064.1|ARO:3003693|mexK	76.8	95	22	0	2	96	928	1022	2.93e-39	136	multidrug	mexK
SEPLS05	SEPLS05_NODE_146199	2	SARG	gb|AAC75089.1|ARO:3003577|ugd	72.1	219	61	0	4	222	170	388	9.56e-114	329	polymyxin	ugd
SEPLS05	SEPLS05_NODE_148647	1	SARG	YP_985461	83.3	96	16	0	2	97	88	183	5.66e-48	152	bacitracin	bacA
SEPLS05	SEPLS05_NODE_148647	2	SARG	YP_970399	84.1	82	13	0	1	82	1	82	2.1e-41	135	bacitracin	bacA
SEPLS05	SEPLS05_NODE_166056	1	SARG	gi|804348366|emb|CQW48663.1|	100	73	0	0	1	73	234	306	3.91e-47	150	tetracycline	tet(B)
SEPLS05	SEPLS05_NODE_169160	1	SARG	gi|953808775|ref|WP_058042812.1|	70.7	58	17	0	3	60	537	594	2.08e-22	87.4	novobiocin	novA
SEPLS05	SEPLS05_NODE_172573	1	SARG	gi|693018597|ref|WP_032197292.1|	100	234	0	0	1	234	81	314	8.51e-157	439	multidrug	mdtL
SEPLS05	SEPLS05_NODE_173138	2	SARG	gb|AAC75089.1|ARO:3003577|ugd	100	50	0	0	1	50	339	388	2.47e-27	99	polymyxin	ugd
SEPLS05	SEPLS05_NODE_173138	3	SARG	gb|AAC75089.1|ARO:3003577|ugd	99	99	1	0	1	99	165	263	7.53e-66	201	polymyxin	ugd
SEPLS05	SEPLS05_NODE_176098	1	SARG	gb|AAA26793|ARO:3003748|oleC	73.7	38	8	1	9	46	6	41	1.88e-11	54.7	macrolide-lincosamide-streptogramin	ole(C)
SEPLS05	SEPLS05_NODE_180694	1	SARG	YP_001797193	73.5	102	27	0	3	104	5	106	1.8e-47	151	bacitracin	bacA
SEPLS05	SEPLS05_NODE_204747	1	SARG	YP_002890644	81.5	27	5	0	3	29	6	32	2.44e-08	45.1	bacitracin	bacA
SEPLS05	SEPLS05_NODE_214001	1	SARG	gb|AAG05915.1|ARO:3004074|MuxB	70.4	206	61	0	1	206	812	1017	1.31e-80	258	multidrug	MuxB
SEPLS05	SEPLS05_NODE_222846	1	SARG	gb|BAE78116.1|ARO:3003576|eptA	100	110	0	0	1	110	1	110	7.55e-64	201	polymyxin	eptA
SEPLS05	SEPLS05_NODE_229063	1	SARG	gb|AAC75089.1|ARO:3003577|ugd	75.5	196	48	0	1	196	78	273	3.44e-104	303	polymyxin	ugd
SEPLS05	SEPLS05_NODE_234702	1	SARG	gb|CAJ77856.1|ARO:3000777|adeF	76.7	30	7	0	2	31	3	32	1.78e-08	45.4	multidrug	adeF
SEPLS05	SEPLS05_NODE_236817	2	SARG	YP_985461	73.6	87	23	0	6	92	31	117	2.35e-36	122	bacitracin	bacA
SEPLS05	SEPLS05_NODE_241767	1	SARG	gi|446669097|ref|WP_000746443.1|	100	161	0	0	1	161	1	161	3.6e-97	283	macrolide-lincosamide-streptogramin	macA
SEPLS05	SEPLS05_NODE_244520	1	SARG	ZP_04651279	100	171	0	0	20	190	60	230	8.85e-114	327	multidrug	emrD
SEPLS05	SEPLS05_NODE_248152	1	SARG	gb|AAL59753.1|ARO:3000412|sul2	100	179	0	0	1	179	93	271	6.67e-121	341	sulfonamide	sul2
SEPLS05	SEPLS05_NODE_251940	1	SARG	YP_002006347	79.1	67	14	0	1	67	1	67	2.11e-31	108	bacitracin	bacA
SEPLS05	SEPLS05_NODE_251976	2	SARG	gb|APB03214.1|ARO:3003980|tetA(48)	70.5	88	26	0	1	88	153	240	2.1e-36	124	tetracycline	tetA(48)
SEPLS05	SEPLS05_NODE_262746	1	SARG	EU675686.2.gene7.p01	98.2	111	2	0	1	111	1	111	1.97e-75	217	sulfonamide	sul1
SEPLS05	SEPLS05_NODE_267093	1	SARG	gb|AAC75089.1|ARO:3003577|ugd	73.9	180	47	0	1	180	53	232	5.89e-90	266	polymyxin	ugd
SEPLS05	SEPLS05_NODE_277960	1	SARG	gi|496018010|ref|WP_008742581.1|	72.9	48	13	0	1	48	552	599	7.22e-17	70.5	novobiocin	novA
SEPLS05	SEPLS05_NODE_278308	1	SARG	gb|AAG06942.1|ARO:3002985|arnA	84.7	176	26	1	1	176	372	546	1.41e-105	315	polymyxin	arnA
SEPLS05	SEPLS05_NODE_303008	1	SARG	YP_985461	80	95	16	1	8	99	26	120	4.44e-45	145	bacitracin	bacA
SEPLS16	SEPLS16_NODE_4464	1	SARG	NP_511233	96.6	88	0	1	1	85	214	301	1.56e-50	161	tetracycline	tet(C)
SEPLS16	SEPLS16_NODE_4464	2	MobileOG	mobileOG_000293140|rop_2|D6IIF4|replication/recombination/repair|initiation,copy	96.8	63	2	0	1	63	25	87	3.27e-36	121			replication/recombination/repair
SEPLS16	SEPLS16_NODE_4464	3	SARG	gb|WP_000027060.1|ARO:3001044|TEM-181	100	286	0	0	1	286	1	286	6.41e-208	566	beta_lactam	TEM-116
SEPLS16	SEPLS16_NODE_4464	3	MobileOG	mobileOG_001797999|NZ_MT571488.1_65|IntI|integration/excision|NA|PLSDB|HC-pLLM	99.7	286	1	0	1	286	263	548	1.13e-200	565			integration/excision
SEPLS16	SEPLS16_NODE_4646	2	MobileOG	mobileOG_001947546|NZ_CP047577.1_164|Tnp_IS1|integration/excision|NA|PLSDB|HC-pLLM	100	125	0	0	1	125	46	170	1.31e-87	257			integration/excision
SEPLS16	SEPLS16_NODE_4646	3	MobileOG	mobileOG_001941860|CP057917.1_90|Tnp_IS1|integration/excision|NA|PLSDB|HC-pLLM	100	91	0	0	1	91	1	91	1.05e-60	189			integration/excision
SEPLS16	SEPLS16_NODE_4646	4	SARG	NC_010558.1.6276004.p01	100	219	0	0	1	219	1	219	7.79e-171	467	chloramphenicol	catI
SEPLS16	SEPLS16_NODE_4646	6	SARG	NC_010558.1.6276004.p01	100	219	0	0	1	219	1	219	7.79e-171	467	chloramphenicol	catI
SEPLS16	SEPLS16_NODE_5173	4	SARG	gb|BAE06008.1|ARO:3003699|mexQ	70.7	150	44	0	1	150	881	1030	3.9e-59	196	multidrug	mexQ
SEPLS16	SEPLS16_NODE_22737	1	MobileOG	mobileOG_001777923|NZ_CP075886.1_64|IntI|integration/excision|NA|PLSDB|HC-pLLM	99.7	337	1	0	1	337	1	337	3.82e-250	684			integration/excision
SEPLS16	SEPLS16_NODE_22737	2	SARG	Q49184	99.6	283	1	0	1	283	1	283	5.23e-201	548	sulfonamide	sul1
SEPLS16	SEPLS16_NODE_32326	1	SARG	gb|AAA26793|ARO:3003748|oleC	70.9	55	14	1	9	63	6	58	6.03e-19	76.3	macrolide-lincosamide-streptogramin	ole(C)
SEPLS16	SEPLS16_NODE_74812	2	SARG	gb|AAP43110.2|ARO:3003923|oqxB	81.5	27	5	0	3	29	4	30	4.13e-08	44.3	multidrug	oqxB
SEPLS16	SEPLS16_NODE_90053	1	SARG	gb|AAG07064.1|ARO:3003693|mexK	76	96	23	0	1	96	918	1013	6.58e-34	122	multidrug	mexK
SEPLS16	SEPLS16_NODE_92986	1	SARG	gi|650091297|gb|KDU12832.1|	95.7	209	9	0	9	217	47	255	2.17e-127	361	multidrug	mdtN
SEPLS16	SEPLS16_NODE_102890	3	SARG	Q2NWE3	70.7	41	11	1	12	52	16	55	1.63e-12	57.8	bacitracin	bacA
SEPLS16	SEPLS16_NODE_103283	1	SARG	gi|852275723|ref|WP_048329135.1|	73.7	95	25	0	1	95	951	1045	1.64e-37	132	multidrug	MexF
SEPLS16	SEPLS16_NODE_112119	1	SARG	gb|AAG05915.1|ARO:3004074|MuxB	70.5	292	83	1	1	289	751	1042	4.16e-124	377	multidrug	MuxB
SEPLS16	SEPLS16_NODE_140618	1	SARG	gi|655279967|ref|WP_028689378.1|	76.2	269	64	0	3	271	231	499	8.21e-126	381	multidrug	MexF
SEPLS16	SEPLS16_NODE_147119	2	SARG	gb|AAG07064.1|ARO:3003693|mexK	70.5	139	41	0	2	140	882	1020	5.43e-53	177	multidrug	mexK
SEPLS16	SEPLS16_NODE_148532	2	SARG	gb|ADP36409.1|ARO:3003730|Bifidobacteria	77.2	149	34	0	7	155	548	696	3.66e-78	249	mupirocin	Bifidobacteria intrinsic ileS conferring resistance to mupirocin
SEPLS16	SEPLS16_NODE_151665	1	SARG	gi|585355297|ref|WP_024236900.1|	100	105	0	0	1	105	267	371	1.39e-69	211	macrolide-lincosamide-streptogramin	macA
SEPLS16	SEPLS16_NODE_151665	2	SARG	gi|1015890335|ref|WP_062865166.1|	100	67	0	0	1	67	1	67	3.5e-38	132	macrolide-lincosamide-streptogramin	macB
SEPLS16	SEPLS16_NODE_151665	3	SARG	gi|391288090|gb|EIQ46599.1|	100	87	0	0	1	87	157	243	4.05e-53	173	macrolide-lincosamide-streptogramin	macB
SEPLS16	SEPLS16_NODE_152991	1	SARG	gb|AAG05915.1|ARO:3004074|MuxB	73.6	163	43	0	1	163	855	1017	2.02e-69	225	multidrug	MuxB
SEPLS16	SEPLS16_NODE_155106	1	SARG	YP_001563294	79.7	74	15	0	1	74	201	274	1.2e-36	122	bacitracin	bacA
SEPLS16	SEPLS16_NODE_156960	2	SARG	YP_985461	76.1	142	34	0	1	142	61	202	2.41e-73	219	bacitracin	bacA
SEPLS16	SEPLS16_NODE_164938	2	SARG	YP_970399	77.6	161	36	0	7	167	113	273	1.81e-85	251	bacitracin	bacA
SEPLS16	SEPLS16_NODE_197621	1	SARG	gi|851912779|ref|WP_048215868.1|	72.1	219	61	0	1	219	300	518	8.76e-119	350	polymyxin	arnA
SEPLS16	SEPLS16_NODE_200565	1	SARG	gb|AAG05915.1|ARO:3004074|MuxB	72.8	217	59	0	1	217	177	393	1.53e-95	298	multidrug	MuxB
SEPLS16	SEPLS16_NODE_206197	1	SARG	AGC41079.1	76.9	130	30	0	6	135	1	130	2.7e-71	213	macrolide-lincosamide-streptogramin	lnu(H)
SEPLS16	SEPLS16_NODE_208153	2	SARG	YP_970399	78.9	71	15	0	4	74	138	208	4.74e-32	110	bacitracin	bacA
SEPLS16	SEPLS16_NODE_221118	2	SARG	YP_002479998	71.9	32	9	0	4	35	5	36	3.5e-08	45.1	bacitracin	bacA
SEPLS16	SEPLS16_NODE_225628	1	SARG	gb|AAG07064.1|ARO:3003693|mexK	73.9	88	23	0	1	88	931	1018	8.5e-33	118	multidrug	mexK
SEPLS16	SEPLS16_NODE_229480	1	SARG	YP_001668745	70	60	18	0	1	60	990	1049	1.09e-21	85.5	multidrug	MexF
SEPLS16	SEPLS16_NODE_241034	1	SARG	gi|447196024|ref|WP_001273280.1|	74.1	193	50	0	1	193	96	288	2.19e-90	283	multidrug	acrF
SEPLS16	SEPLS16_NODE_242768	1	SARG	gi|971462832|ref|WP_058886834.1|	70.8	137	40	0	1	137	897	1033	1.83e-56	188	multidrug	MexF
SEPLS16	SEPLS16_NODE_248913	1	SARG	YP_407239	100	79	0	0	1	79	143	221	2.27e-48	156	multidrug	Escherichia coli mdfA
SEPLS16	SEPLS16_NODE_248913	2	SARG	ZP_03003660	100	95	0	0	1	95	294	388	2.24e-57	180	multidrug	Escherichia coli mdfA
SEPLS16	SEPLS16_NODE_249594	1	SARG	gb|AAG05915.1|ARO:3004074|MuxB	75.7	152	37	0	2	153	869	1020	2.11e-67	220	multidrug	MuxB
SEPLS16	SEPLS16_NODE_291249	2	SARG	ZP_03903435	70.4	54	13	2	8	58	3	56	6.21e-17	70.1	bacitracin	bacA
SEPLS16	SEPLS16_NODE_291512	1	SARG	YP_002295271	100	110	0	0	1	110	282	391	8.25e-69	209	multidrug	mdtL
SEPLS16	SEPLS16_NODE_298403	1	SARG	gb|AAG05915.1|ARO:3004074|MuxB	71.5	158	45	0	1	158	1	158	3.9e-68	221	multidrug	MuxB

## Sheet: plasmid_ARCs
ARG_type	Plasmid_Status	Total_Abundance	Relative_Abundance
bac	Non-Plasmid	197.103	0.916805
bac	Plasmid	17.886	0.0831951
bla	Plasmid	330.805	1
chl	Non-Plasmid	19.7213	0.146985
chl	Plasmid	114.451	0.853015
mls	Non-Plasmid	31.7865	0.689922
mls	Plasmid	14.2861	0.310078
mul	Non-Plasmid	322.047	0.723733
mul	Plasmid	122.933	0.276267
mup	Non-Plasmid	14.961	0.694569
mup	Plasmid	6.57895	0.305431
pol	Non-Plasmid	98.2857	0.776949
pol	Plasmid	28.2165	0.223051
sul	Non-Plasmid	6.46852	0.220481
sul	Plasmid	22.8698	0.779519
tet	Non-Plasmid	9.99092	0.0307515
tet	Plasmid	314.901	0.969248
ALL	Non-Plasmid	816.67	0.552235
ALL	Plasmid	662.176	0.447765

## Sheet: MGE_ARCs
ARG_type	MGE_category	Total_Abundance	Relative_Abundance
bac	RRR	6.19174	0.0288003
bac	no MGE gene	208.797	0.9712
bla	RRR-IE	310.418	0.938371
bla	T	1.96399	0.00593701
bla	no MGE gene	18.4233	0.0556923
chl	IE	114.451	0.853015
chl	no MGE gene	19.7213	0.146985
mls	no MGE gene	46.0726	1
mul	IE	6.15836	0.0138396
mul	P	5.17638	0.0116328
mul	no MGE gene	433.645	0.974528
mup	no MGE gene	21.5399	1
pol	no MGE gene	126.502	1
sul	IE	10.6696	0.363676
sul	no MGE gene	18.6687	0.636324
tet	RRR-IE	310.418	0.95545
tet	no MGE gene	14.474	0.0445501
ALL	no MGE gene	1029.98	0.696473
ALL	w/ MGE gene	448.87	0.303527
